# Supplementary material for: A visual review of the interactome of LRRK2: Using deep-curated molecular interaction data to represent biology
Source: Proteomics. 2015 Mar 21;15(8):1390–404. doi: 10.1002/pmic.201400390 (PMC4415485; doi:10.1002/pmic.201400390)
Supplement: Supplementary file 1 — Table S1. Table S2. Table S3. Table S4. Table S5. Figure S1. Figure S2. Figure S3. Figure S4. [file pmic0015-1390-sd1.zip › pmic201400390-sup-0005-supplementary_tables_revised.xlsx]

## Sheet: suppl table 1
Supplementary table 1: Human and mouse LRRK2 interactions found through the IntAct website
id_a	id_b	altid_a	altid_b	alias_a	alias_b	intdet	firstauth	pubid	taxid_a	taxid_b	inttype	sourcedb	int_id	score	expans	bio_role_a	bio_role_b	exp_role_a	exp_role_b	type_a	type_b	xref_a	xref_b	xref_int	annot_a	annot_b	annot_int	host	param_int	crdate	uddate	negat	feat_a	feat_b	stoich_a	stoich_b	partidmet_a	partidmet_b	lrrk2_construct	lrrk2_mutation	lrrk2_fragment
Q5S007	A0JLT9	intact:EBI-5323863|uniprotkb:Q8NCX9|uniprotkb:Q6ZS50|uniprotkb:A6NJU2	intact:EBI-9515863	psi-mi:lrrk2_human(display_long)|uniprotkb:LRRK2(gene name)|psi-mi:LRRK2(display_short)|uniprotkb:PARK8(gene name synonym)|uniprotkb:Dardarin(gene name synonym)	psi-mi:a0jlt9_human(display_long)|uniprotkb:SF3B1(gene name)|psi-mi:SF3B1(display_short)	psi-mi:"MI:0676"(tandem affinity purification)	Martin et al. (2014)	24725412	taxid:9606(human)|taxid:9606(Homo sapiens)	taxid:9606(human)|taxid:9606(Homo sapiens)	psi-mi:"MI:0914"(association)	psi-mi:"MI:0469"(IntAct)	intact:EBI-9515510|imex:IM-22527-1	intact-miscore:0.35	psi-mi:"MI:1060"(spoke expansion)	psi-mi:"MI:0499"(unspecified role)	psi-mi:"MI:0499"(unspecified role)	psi-mi:"MI:0496"(bait)	psi-mi:"MI:0498"(prey)	psi-mi:"MI:0326"(protein)	psi-mi:"MI:0326"(protein)	interpro:IPR025875|interpro:IPR017986|interpro:IPR001680(WD40 repeat)|interpro:IPR015943(WD40/YVTN repeat-like)|interpro:IPR001806(Ras GTPase)|interpro:IPR005225(Small GTP-binding protein)|interpro:IPR008271(Serine/threonine protein kinase, active site)|interpro:IPR020859|interpro:IPR017441(Protein kinase ATP binding, conserved site)|interpro:IPR000719(Protein kinase, core)|interpro:IPR013684(Mir…	interpro:IPR015016(Splicing factor 3B subunit 1)|refseq:NP_001005526.1	-	-	-	figure legend:1 A/B/D, Supplementary Table 1.|dataset:Neurodegeneration - Publications depicting interactions involved in neurodegenerative diseases.|dataset:Parkinsons - Interactions investigated in the context of Parkinsons disease|full coverage:Only protein-protein interactions|curation depth:imex curation	taxid:9606(human-293)|taxid:9606(Homo sapiens transformed primary embryonal kidney cells)	-	2014-04-16	2014-08-04	FALSE	tandem tag:c-c	-	-	-	psi-mi:"MI:0102"(sequence tag identification)	psi-mi:"MI:0102"(sequence tag identification)	yes	no	no
Q5S007	A4UGR9	intact:EBI-5323863|uniprotkb:Q8NCX9|uniprotkb:Q6ZS50|uniprotkb:A6NJU2	intact:EBI-3220204|uniprotkb:Q86TB6|uniprotkb:Q8N1M9|uniprotkb:B2BBS4|uniprotkb:Q53R52|uniprotkb:Q86T46|uniprotkb:Q8N3R5|uniprotkb:Q702N7|uniprotkb:Q8TBV6|uniprotkb:Q86T36|uniprotkb:B3KVH0|uniprotkb:A0PJ94|uniprotkb:Q86T53|uniprotkb:Q86T55|uniprotkb:Q86T38|uniprotkb:Q86T51|uniprotkb:Q86T79|uniprotkb:B2BBS0|uniprotkb:B2BBS1|uniprotkb:Q5MJ67|uniprotkb:J3KNB1	psi-mi:lrrk2_human(display_long)|uniprotkb:LRRK2(gene name)|psi-mi:LRRK2(display_short)|uniprotkb:PARK8(gene name synonym)|uniprotkb:Dardarin(gene name synonym)	psi-mi:xirp2_human(display_long)|uniprotkb:XIRP2(gene name)|psi-mi:XIRP2(display_short)|uniprotkb:CMYA3(gene name synonym)|uniprotkb:Beta-xin(gene name synonym)|uniprotkb:Cardiomyopathy-associated protein 3(gene name synonym)|uniprotkb:Xeplin(gene name synonym)	psi-mi:"MI:0089"(protein array)	Beilina et al. (2014)	24510904	taxid:9606(human)|taxid:9606(Homo sapiens)	taxid:9606(human)|taxid:9606(Homo sapiens)	psi-mi:"MI:0407"(direct interaction)	psi-mi:"MI:0469"(IntAct)	intact:EBI-9247207|imex:IM-22223-33	intact-miscore:0.44	-	psi-mi:"MI:0499"(unspecified role)	psi-mi:"MI:0499"(unspecified role)	psi-mi:"MI:0498"(prey)	psi-mi:"MI:0496"(bait)	psi-mi:"MI:0326"(protein)	psi-mi:"MI:0326"(protein)	interpro:IPR025875|interpro:IPR017986|interpro:IPR001680(WD40 repeat)|interpro:IPR015943(WD40/YVTN repeat-like)|interpro:IPR001806(Ras GTPase)|interpro:IPR005225(Small GTP-binding protein)|interpro:IPR008271(Serine/threonine protein kinase, active site)|interpro:IPR020859|interpro:IPR017441(Protein kinase ATP binding, conserved site)|interpro:IPR000719(Protein kinase, core)|interpro:IPR013684(Mir…	interpro:IPR012510(Actin Binding Sixteen Amino Acid)|rcsb pdb:4F14|go:"GO:0030036"(actin cytoskeleton organization)|go:"GO:0030054"(cell junction)|ensembl:ENST00000420519|ensembl:ENST00000409756|ensembl:ENST00000409728|ensembl:ENST00000409605|ensembl:ENST00000409273|ensembl:ENST00000409195|ensembl:ENST00000409043|ensembl:ENST00000295237|ensembl:ENSG00000163092|ensembl:ENSP00000415541|ensembl:ENSP…	-	-	-	figure legend:Supp Table 2xxix|dataset:Parkinsons - Interactions investigated in the context of Parkinsons disease|dataset:Neurodegeneration - Publications depicting interactions involved in neurodegenerative diseases.|full coverage:Only protein-protein interactions|curation depth:imex curation	taxid:-1(in vitro)|taxid:-1(In vitro)	-	2014-02-12	2014-07-15	FALSE	flag tag:?-?	glutathione s tranferase tag:n-n	-	-	psi-mi:"MI:0867"(tag visualisation by fluorescence)	psi-mi:"MI:0867"(tag visualisation by fluorescence)	yes	no	no
Q5S007	EBI-6312987	intact:EBI-5323863|uniprotkb:Q8NCX9|uniprotkb:Q6ZS50|uniprotkb:A6NJU2	-	psi-mi:lrrk2_human(display_long)|uniprotkb:LRRK2(gene name)|psi-mi:LRRK2(display_short)|uniprotkb:PARK8(gene name synonym)|uniprotkb:Dardarin(gene name synonym)	psi-mi:nictide(display_short)|psi-mi:EBI-6312987(display_long)	psi-mi:"MI:0424"(protein kinase assay)	Civiero et al. (2012)	22952686	taxid:9606(human)|taxid:9606(Homo sapiens)	taxid:-2(chemical synthesis)|taxid:-2("Chemical synthesis (Chemical synthesis)")	psi-mi:"MI:0217"(phosphorylation reaction)	psi-mi:"MI:0469"(IntAct)	intact:EBI-6312970|imex:IM-17897-4	intact-miscore:0.62	-	psi-mi:"MI:0501"(enzyme)	psi-mi:"MI:0502"(enzyme target)	psi-mi:"MI:0497"(neutral component)	psi-mi:"MI:0497"(neutral component)	psi-mi:"MI:0326"(protein)	psi-mi:"MI:0327"(peptide)	interpro:IPR025875|interpro:IPR017986|interpro:IPR001680(WD40 repeat)|interpro:IPR015943(WD40/YVTN repeat-like)|interpro:IPR001806(Ras GTPase)|interpro:IPR005225(Small GTP-binding protein)|interpro:IPR008271(Serine/threonine protein kinase, active site)|interpro:IPR020859|interpro:IPR017441(Protein kinase ATP binding, conserved site)|interpro:IPR000719(Protein kinase, core)|interpro:IPR013684(Mir…	-	go:"GO:0004672"(protein kinase activity)|go:"GO:0006468"(protein phosphorylation)	-	comment:"Nictide is derived from LRRKtide, a peptide (RLGRDKYKTLRQIRQ) derived from human moesin."	figure legend:4D|dataset:Neurodegeneration - Publications depicting interactions involved in neurodegenerative diseases.|dataset:Parkinsons - Interactions investigated in the context of Parkinsons disease|full coverage:Only protein-protein interactions|curation depth:imex curation	taxid:-1(in vitro)|taxid:-1(In vitro)	-	2012-10-05	2012-10-08	FALSE	mutation disrupting interaction rate:1906-1906|flag tag:?-?	-	-	-	psi-mi:"MI:0396"(predetermined participant)	psi-mi:"MI:0396"(predetermined participant)	yes	yes	no
Q5S007	O00139	intact:EBI-5323863|uniprotkb:Q8NCX9|uniprotkb:Q6ZS50|uniprotkb:A6NJU2	intact:EBI-2692369|uniprotkb:Q8N5Q7|uniprotkb:A5YM54|uniprotkb:B4DY54|uniprotkb:Q7Z5I3|uniprotkb:A5YM42|uniprotkb:E9PB70|uniprotkb:D3DW97	psi-mi:lrrk2_human(display_long)|uniprotkb:LRRK2(gene name)|psi-mi:LRRK2(display_short)|uniprotkb:PARK8(gene name synonym)|uniprotkb:Dardarin(gene name synonym)	psi-mi:kif2a_human(display_long)|uniprotkb:KIF2(gene name synonym)|uniprotkb:KNS2(gene name synonym)|uniprotkb:Kinesin-2(gene name synonym)|uniprotkb:KIF2A(gene name)|psi-mi:KIF2A(display_short)	psi-mi:"MI:0676"(tandem affinity purification)	Martin et al. (2014)	24725412	taxid:9606(human)|taxid:9606(Homo sapiens)	taxid:9606(human)|taxid:9606(Homo sapiens)	psi-mi:"MI:0914"(association)	psi-mi:"MI:0469"(IntAct)	intact:EBI-9515510|imex:IM-22527-1	intact-miscore:0.35	psi-mi:"MI:1060"(spoke expansion)	psi-mi:"MI:0499"(unspecified role)	psi-mi:"MI:0499"(unspecified role)	psi-mi:"MI:0496"(bait)	psi-mi:"MI:0498"(prey)	psi-mi:"MI:0326"(protein)	psi-mi:"MI:0326"(protein)	interpro:IPR025875|interpro:IPR017986|interpro:IPR001680(WD40 repeat)|interpro:IPR015943(WD40/YVTN repeat-like)|interpro:IPR001806(Ras GTPase)|interpro:IPR005225(Small GTP-binding protein)|interpro:IPR008271(Serine/threonine protein kinase, active site)|interpro:IPR020859|interpro:IPR017441(Protein kinase ATP binding, conserved site)|interpro:IPR000719(Protein kinase, core)|interpro:IPR013684(Mir…	interpro:IPR001752(Kinesin, motor region)|interpro:IPR019821|interpro:IPR027417|interpro:IPR027640|rcsb pdb:2GRY|go:"GO:0007399"(nervous system development)|go:"GO:0007052"(mitotic spindle organization)|go:"GO:0007018"(microtubule-based movement)|go:"GO:0030154"(cell differentiation)|go:"GO:0007596"(blood coagulation)|go:"GO:0003777"(microtubule motor activity)|go:"GO:0005524"(ATP binding)|go:"GO…	-	-	-	figure legend:1 A/B/D, Supplementary Table 1.|dataset:Neurodegeneration - Publications depicting interactions involved in neurodegenerative diseases.|dataset:Parkinsons - Interactions investigated in the context of Parkinsons disease|full coverage:Only protein-protein interactions|curation depth:imex curation	taxid:9606(human-293)|taxid:9606(Homo sapiens transformed primary embryonal kidney cells)	-	2014-04-16	2014-08-04	FALSE	tandem tag:c-c	-	-	-	psi-mi:"MI:0102"(sequence tag identification)	psi-mi:"MI:0102"(sequence tag identification)	yes	no	no
Q5S007	O00159	intact:EBI-5323863|uniprotkb:Q8NCX9|uniprotkb:Q6ZS50|uniprotkb:A6NJU2	intact:EBI-350423|intact:EBI-1045431|uniprotkb:Q4LE56|uniprotkb:Q86Y95|uniprotkb:Q6NVJ7	psi-mi:lrrk2_human(display_long)|uniprotkb:LRRK2(gene name)|psi-mi:LRRK2(display_short)|uniprotkb:PARK8(gene name synonym)|uniprotkb:Dardarin(gene name synonym)	psi-mi:myo1c_human(display_long)|uniprotkb:MYO1C(gene name)|psi-mi:MYO1C(display_short)|uniprotkb:Myosin I beta(gene name synonym)	psi-mi:"MI:0676"(tandem affinity purification)	Martin et al. (2014)	24725412	taxid:9606(human)|taxid:9606(Homo sapiens)	taxid:9606(human)|taxid:9606(Homo sapiens)	psi-mi:"MI:0914"(association)	psi-mi:"MI:0469"(IntAct)	intact:EBI-9515510|imex:IM-22527-1	intact-miscore:0.35	psi-mi:"MI:1060"(spoke expansion)	psi-mi:"MI:0499"(unspecified role)	psi-mi:"MI:0499"(unspecified role)	psi-mi:"MI:0496"(bait)	psi-mi:"MI:0498"(prey)	psi-mi:"MI:0326"(protein)	psi-mi:"MI:0326"(protein)	interpro:IPR025875|interpro:IPR017986|interpro:IPR001680(WD40 repeat)|interpro:IPR015943(WD40/YVTN repeat-like)|interpro:IPR001806(Ras GTPase)|interpro:IPR005225(Small GTP-binding protein)|interpro:IPR008271(Serine/threonine protein kinase, active site)|interpro:IPR020859|interpro:IPR017441(Protein kinase ATP binding, conserved site)|interpro:IPR000719(Protein kinase, core)|interpro:IPR013684(Mir…	interpro:IPR027417|interpro:IPR010926(Myosin tail 2)|interpro:IPR001609(Myosin head, motor region)|interpro:IPR000048(IQ calmodulin-binding region)|rcsb pdb:4BYF|go:"GO:0045160"(myosin I complex)|go:"GO:0005903"(brush border)|go:"GO:2000810"(regulation of tight junction assembly)|go:"GO:0006612"(protein targeting to membrane)|go:"GO:0070062"(extracellular vesicular exosome)|go:"GO:0016461"(unconv…	-	-	-	figure legend:1 A/B/D, Supplementary Table 1.|dataset:Neurodegeneration - Publications depicting interactions involved in neurodegenerative diseases.|dataset:Parkinsons - Interactions investigated in the context of Parkinsons disease|full coverage:Only protein-protein interactions|curation depth:imex curation	taxid:9606(human-293)|taxid:9606(Homo sapiens transformed primary embryonal kidney cells)	-	2014-04-16	2014-08-04	FALSE	tandem tag:c-c	-	-	-	psi-mi:"MI:0102"(sequence tag identification)	psi-mi:"MI:0102"(sequence tag identification)	yes	no	no
Q5S007	O00203	intact:EBI-5323863|uniprotkb:Q8NCX9|uniprotkb:Q6ZS50|uniprotkb:A6NJU2	intact:EBI-1044383|uniprotkb:E5RJ68|uniprotkb:Q9HD66|uniprotkb:Q7Z393|uniprotkb:O00580	psi-mi:lrrk2_human(display_long)|uniprotkb:LRRK2(gene name)|psi-mi:LRRK2(display_short)|uniprotkb:PARK8(gene name synonym)|uniprotkb:Dardarin(gene name synonym)	psi-mi:ap3b1_human(display_long)|uniprotkb:Adaptor protein complex AP-3 subunit beta-1(gene name synonym)|uniprotkb:Beta-3A-adaptin(gene name synonym)|uniprotkb:Clathrin assembly protein complex 3 beta-1 large chain(gene name synonym)|uniprotkb:AP3B1(gene name)|psi-mi:AP3B1(display_short)|uniprotkb:ADTB3A(gene name synonym)|uniprotkb:Adaptor-related protein complex 3 subunit beta-1(gene name syno…	psi-mi:"MI:0676"(tandem affinity purification)	Martin et al. (2014)	24725412	taxid:9606(human)|taxid:9606(Homo sapiens)	taxid:9606(human)|taxid:9606(Homo sapiens)	psi-mi:"MI:0914"(association)	psi-mi:"MI:0469"(IntAct)	intact:EBI-9515510|imex:IM-22527-1	intact-miscore:0.35	psi-mi:"MI:1060"(spoke expansion)	psi-mi:"MI:0499"(unspecified role)	psi-mi:"MI:0499"(unspecified role)	psi-mi:"MI:0496"(bait)	psi-mi:"MI:0498"(prey)	psi-mi:"MI:0326"(protein)	psi-mi:"MI:0326"(protein)	interpro:IPR025875|interpro:IPR017986|interpro:IPR001680(WD40 repeat)|interpro:IPR015943(WD40/YVTN repeat-like)|interpro:IPR001806(Ras GTPase)|interpro:IPR005225(Small GTP-binding protein)|interpro:IPR008271(Serine/threonine protein kinase, active site)|interpro:IPR020859|interpro:IPR017441(Protein kinase ATP binding, conserved site)|interpro:IPR000719(Protein kinase, core)|interpro:IPR013684(Mir…	interpro:IPR026740|interpro:IPR026739|interpro:IPR029394|interpro:IPR029390|interpro:IPR002553(Clathrin/coatomer adaptor, adaptin-like, N-terminal)|interpro:IPR016024(Armadillo-type fold)|interpro:IPR011989(Armadillo-like helical)|go:"GO:0030123"(AP-3 adaptor complex)|go:"GO:0048490"(anterograde synaptic vesicle transport)|go:"GO:0008089"(anterograde axon cargo transport)|go:"GO:0051138"(positive…	-	-	-	figure legend:1 A/B/D, Supplementary Table 1.|dataset:Neurodegeneration - Publications depicting interactions involved in neurodegenerative diseases.|dataset:Parkinsons - Interactions investigated in the context of Parkinsons disease|full coverage:Only protein-protein interactions|curation depth:imex curation	taxid:9606(human-293)|taxid:9606(Homo sapiens transformed primary embryonal kidney cells)	-	2014-04-16	2014-08-04	FALSE	tandem tag:c-c	-	-	-	psi-mi:"MI:0102"(sequence tag identification)	psi-mi:"MI:0102"(sequence tag identification)	yes	no	no
Q5S007	O00214	intact:EBI-5323863|uniprotkb:Q8NCX9|uniprotkb:Q6ZS50|uniprotkb:A6NJU2	intact:EBI-740058|uniprotkb:Q5T3Q4|uniprotkb:Q9UP34|uniprotkb:Q9UP33|uniprotkb:Q9UP32|uniprotkb:Q9UEZ6|uniprotkb:Q9H585|uniprotkb:Q9H584|uniprotkb:Q96B92|uniprotkb:O15215|uniprotkb:Q9BXC8|uniprotkb:Q8TEV1|uniprotkb:Q5T3P5	psi-mi:lrrk2_human(display_long)|uniprotkb:LRRK2(gene name)|psi-mi:LRRK2(display_short)|uniprotkb:PARK8(gene name synonym)|uniprotkb:Dardarin(gene name synonym)	psi-mi:leg8_human(display_long)|uniprotkb:LGALS8(gene name)|psi-mi:LGALS8(display_short)|uniprotkb:Prostate carcinoma tumor antigen 1(gene name synonym)|uniprotkb:Po66 carbohydrate-binding protein(gene name synonym)	psi-mi:"MI:0089"(protein array)	Beilina et al. (2014)	24510904	taxid:9606(human)|taxid:9606(Homo sapiens)	taxid:9606(human)|taxid:9606(Homo sapiens)	psi-mi:"MI:0407"(direct interaction)	psi-mi:"MI:0469"(IntAct)	intact:EBI-9236784|imex:IM-22223-15	intact-miscore:0.44	-	psi-mi:"MI:0499"(unspecified role)	psi-mi:"MI:0499"(unspecified role)	psi-mi:"MI:0498"(prey)	psi-mi:"MI:0496"(bait)	psi-mi:"MI:0326"(protein)	psi-mi:"MI:0326"(protein)	interpro:IPR025875|interpro:IPR017986|interpro:IPR001680(WD40 repeat)|interpro:IPR015943(WD40/YVTN repeat-like)|interpro:IPR001806(Ras GTPase)|interpro:IPR005225(Small GTP-binding protein)|interpro:IPR008271(Serine/threonine protein kinase, active site)|interpro:IPR020859|interpro:IPR017441(Protein kinase ATP binding, conserved site)|interpro:IPR000719(Protein kinase, core)|interpro:IPR013684(Mir…	interpro:IPR001079(Galectin, galactose-binding lectin)|interpro:IPR013320(Concanavalin A-like lectin/glucanase, subgroup)|interpro:IPR008985(Concanavalin A-like lectin/glucanase)|rcsb pdb:3VKO|rcsb pdb:3VKN|rcsb pdb:3VKM|rcsb pdb:3VKL|rcsb pdb:4FQZ|rcsb pdb:3OJB|rcsb pdb:4GXL|rcsb pdb:4HAN|rcsb pdb:3APB|rcsb pdb:3AP9|rcsb pdb:3AP7|rcsb pdb:3AP6|rcsb pdb:3AP5|rcsb pdb:3AP4|rcsb pdb:2YXS|rcsb pdb:2…	-	-	-	figure legend:Supp Table 2vi|dataset:Parkinsons - Interactions investigated in the context of Parkinsons disease|dataset:Neurodegeneration - Publications depicting interactions involved in neurodegenerative diseases.|full coverage:Only protein-protein interactions|curation depth:imex curation	taxid:-1(in vitro)|taxid:-1(In vitro)	-	2014-02-12	2014-07-14	FALSE	flag tag:?-?	glutathione s tranferase tag:n-n	-	-	psi-mi:"MI:0867"(tag visualisation by fluorescence)	psi-mi:"MI:0867"(tag visualisation by fluorescence)	yes	no	no
Q5S007	O00231	intact:EBI-5323863|uniprotkb:Q8NCX9|uniprotkb:Q6ZS50|uniprotkb:A6NJU2	intact:EBI-357816|uniprotkb:A8K3I7|uniprotkb:Q53FT5|uniprotkb:E1P663|uniprotkb:O00495	psi-mi:lrrk2_human(display_long)|uniprotkb:LRRK2(gene name)|psi-mi:LRRK2(display_short)|uniprotkb:PARK8(gene name synonym)|uniprotkb:Dardarin(gene name synonym)	psi-mi:psd11_human(display_long)|uniprotkb:PSMD11(gene name)|psi-mi:PSMD11(display_short)|uniprotkb:26S proteasome regulatory subunit S9(gene name synonym)|uniprotkb:26S proteasome regulatory subunit p44.5(gene name synonym)|uniprotkb:26S proteasome regulatory subunit RPN6(gene name synonym)	psi-mi:"MI:0007"(anti tag coimmunoprecipitation)	Liu et al. (2011)	21983832	taxid:9606(human)|taxid:9606(Homo sapiens)	taxid:9606(human)|taxid:9606(Homo sapiens)	psi-mi:"MI:0914"(association)	psi-mi:"MI:0974"(InnateDB)	intact:EBI-5323929|imex:IM-16641-1	intact-miscore:0.46	psi-mi:"MI:1060"(spoke expansion)	psi-mi:"MI:0499"(unspecified role)	psi-mi:"MI:0499"(unspecified role)	psi-mi:"MI:0496"(bait)	psi-mi:"MI:0498"(prey)	psi-mi:"MI:0326"(protein)	psi-mi:"MI:0326"(protein)	interpro:IPR025875|interpro:IPR017986|interpro:IPR001680(WD40 repeat)|interpro:IPR015943(WD40/YVTN repeat-like)|interpro:IPR001806(Ras GTPase)|interpro:IPR005225(Small GTP-binding protein)|interpro:IPR008271(Serine/threonine protein kinase, active site)|interpro:IPR020859|interpro:IPR017441(Protein kinase ATP binding, conserved site)|interpro:IPR000719(Protein kinase, core)|interpro:IPR013684(Mir…	interpro:IPR011991(Winged helix repressor DNA-binding)|interpro:IPR000717(Proteasome component region PCI)|interpro:IPR013143(PCI/PINT associated module)|interpro:IPR011990(Tetratricopeptide-like helical)|go:"GO:0005634"(nucleus)|go:"GO:0005515"(protein binding)|go:"GO:0048863"(stem cell differentiation)|go:"GO:0043248"(proteasome assembly)|go:"GO:0022624"(proteasome accessory complex)|go:"GO:001…	psi-mi:"MI:0469"(intact)	-	-	figure legend:Fig.4A, S6.|dataset:Neurodegeneration - Publications depicting interactions involved in neurodegenerative diseases.|dataset:Parkinsons - Interactions investigated in the context of Parkinsons disease|full coverage:Only protein-protein interactions|curation depth:imex curation	taxid:9606(human-293t)|taxid:9606(Homo sapiens 293 cells transformed with SV40 large T antigen)	-	2012-01-04	2012-01-05	FALSE	myc tag:?-?	-	-	-	psi-mi:"MI:0113"(western blot)	psi-mi:"MI:0113"(western blot)	yes	no	no
Q5S007	O00231	intact:EBI-5323863|uniprotkb:Q8NCX9|uniprotkb:Q6ZS50|uniprotkb:A6NJU2	intact:EBI-357816|uniprotkb:A8K3I7|uniprotkb:Q53FT5|uniprotkb:E1P663|uniprotkb:O00495	psi-mi:lrrk2_human(display_long)|uniprotkb:LRRK2(gene name)|psi-mi:LRRK2(display_short)|uniprotkb:PARK8(gene name synonym)|uniprotkb:Dardarin(gene name synonym)	psi-mi:psd11_human(display_long)|uniprotkb:PSMD11(gene name)|psi-mi:PSMD11(display_short)|uniprotkb:26S proteasome regulatory subunit S9(gene name synonym)|uniprotkb:26S proteasome regulatory subunit p44.5(gene name synonym)|uniprotkb:26S proteasome regulatory subunit RPN6(gene name synonym)	psi-mi:"MI:0006"(anti bait coip)	Liu et al. (2011)	21983832	taxid:9606(human)|taxid:9606(Homo sapiens)	taxid:9606(human)|taxid:9606(Homo sapiens)	psi-mi:"MI:0914"(association)	psi-mi:"MI:0974"(InnateDB)	intact:EBI-5323968|imex:IM-16641-4	intact-miscore:0.46	psi-mi:"MI:1060"(spoke expansion)	psi-mi:"MI:0499"(unspecified role)	psi-mi:"MI:0499"(unspecified role)	psi-mi:"MI:0496"(bait)	psi-mi:"MI:0498"(prey)	psi-mi:"MI:0326"(protein)	psi-mi:"MI:0326"(protein)	interpro:IPR025875|interpro:IPR017986|interpro:IPR001680(WD40 repeat)|interpro:IPR015943(WD40/YVTN repeat-like)|interpro:IPR001806(Ras GTPase)|interpro:IPR005225(Small GTP-binding protein)|interpro:IPR008271(Serine/threonine protein kinase, active site)|interpro:IPR020859|interpro:IPR017441(Protein kinase ATP binding, conserved site)|interpro:IPR000719(Protein kinase, core)|interpro:IPR013684(Mir…	interpro:IPR011991(Winged helix repressor DNA-binding)|interpro:IPR000717(Proteasome component region PCI)|interpro:IPR013143(PCI/PINT associated module)|interpro:IPR011990(Tetratricopeptide-like helical)|go:"GO:0005634"(nucleus)|go:"GO:0005515"(protein binding)|go:"GO:0048863"(stem cell differentiation)|go:"GO:0043248"(proteasome assembly)|go:"GO:0022624"(proteasome accessory complex)|go:"GO:001…	psi-mi:"MI:0469"(intact)	-	-	figure legend:Fig. 2D|dataset:Neurodegeneration - Publications depicting interactions involved in neurodegenerative diseases.|dataset:Parkinsons - Interactions investigated in the context of Parkinsons disease|full coverage:Only protein-protein interactions|curation depth:imex curation	taxid:9606(human-thp-1)|taxid:9606(Homo sapiens acute monocytic leukemia cells)	-	2012-01-04	2012-01-04	FALSE	-	-	-	-	psi-mi:"MI:0113"(western blot)	psi-mi:"MI:0113"(western blot)	no	no	no
Q5S007	O00268	intact:EBI-5323863|uniprotkb:Q8NCX9|uniprotkb:Q6ZS50|uniprotkb:A6NJU2	intact:EBI-1034261|uniprotkb:Q9BX42|uniprotkb:Q9BR40|uniprotkb:Q99721|uniprotkb:Q5TBP6|uniprotkb:A6NGD9	psi-mi:lrrk2_human(display_long)|uniprotkb:LRRK2(gene name)|psi-mi:LRRK2(display_short)|uniprotkb:PARK8(gene name synonym)|uniprotkb:Dardarin(gene name synonym)	psi-mi:taf4_human(display_long)|uniprotkb:TAF4(gene name)|psi-mi:TAF4(display_short)|uniprotkb:TAF2C(gene name synonym)|uniprotkb:TAF2C1(gene name synonym)|uniprotkb:TAF4A(gene name synonym)|uniprotkb:TAFII130(gene name synonym)|uniprotkb:TAFII135(gene name synonym)|uniprotkb:TBP-associated factor 4(gene name synonym)|uniprotkb:Transcription initiation factor TFIID 135 kDa subunit(gene name synon…	psi-mi:"MI:0007"(anti tag coimmunoprecipitation)	Liu et al. (2012)	23075850	taxid:9606(human)|taxid:9606(Homo sapiens)	taxid:9606(human)|taxid:9606(Homo sapiens)	psi-mi:"MI:0914"(association)	psi-mi:"MI:0469"(IntAct)	intact:EBI-6515609|imex:IM-18674-3	intact-miscore:0.35	psi-mi:"MI:1060"(spoke expansion)	psi-mi:"MI:0499"(unspecified role)	psi-mi:"MI:0499"(unspecified role)	psi-mi:"MI:0496"(bait)	psi-mi:"MI:0498"(prey)	psi-mi:"MI:0326"(protein)	psi-mi:"MI:0326"(protein)	interpro:IPR025875|interpro:IPR017986|interpro:IPR001680(WD40 repeat)|interpro:IPR015943(WD40/YVTN repeat-like)|interpro:IPR001806(Ras GTPase)|interpro:IPR005225(Small GTP-binding protein)|interpro:IPR008271(Serine/threonine protein kinase, active site)|interpro:IPR020859|interpro:IPR017441(Protein kinase ATP binding, conserved site)|interpro:IPR000719(Protein kinase, core)|interpro:IPR013684(Mir…	interpro:IPR003894(TAFH/NHR1)|interpro:IPR007900(Transcription initiation factor TFIID component TAF4)|interpro:IPR009072(Histone-fold)|rcsb pdb:2P6V|rcsb pdb:1H3O|go:"GO:0006367"(transcription initiation from RNA polymerase II promoter)|go:"GO:0006368"(transcription elongation from RNA polymerase II promoter)|go:"GO:0045893"(positive regulation of transcription, DNA-templated)|go:"GO:0003713"(tr…	-	-	-	figure legend:S2B|dataset:Neurodegeneration - Publications depicting interactions involved in neurodegenerative diseases.|dataset:Parkinsons - Interactions investigated in the context of Parkinsons disease|full coverage:Only protein-protein interactions|curation depth:imex curation	taxid:9606(human-293)|taxid:9606(Homo sapiens transformed primary embryonal kidney cells)	-	2013-02-15	2013-02-18	FALSE	flag tag:?-?|mutation:2019-2019	-	-	-	psi-mi:"MI:0113"(western blot)	psi-mi:"MI:0113"(western blot)	yes	yes	no
Q5S007	O00273	intact:EBI-5323863|uniprotkb:Q8NCX9|uniprotkb:Q6ZS50|uniprotkb:A6NJU2	intact:EBI-727171|uniprotkb:Q5T6G5|uniprotkb:Q5T6G6|uniprotkb:Q9Y6C6|uniprotkb:Q96I97	psi-mi:lrrk2_human(display_long)|uniprotkb:LRRK2(gene name)|psi-mi:LRRK2(display_short)|uniprotkb:PARK8(gene name synonym)|uniprotkb:Dardarin(gene name synonym)	psi-mi:dffa_human(display_long)|uniprotkb:DNA fragmentation factor 45 kDa subunit(gene name synonym)|uniprotkb:Inhibitor of CAD(gene name synonym)|uniprotkb:DFFA(gene name)|psi-mi:DFFA(display_short)|uniprotkb:DFF1(gene name synonym)|uniprotkb:DFF45(gene name synonym)|uniprotkb:H13(orf name)	psi-mi:"MI:0007"(anti tag coimmunoprecipitation)	Liu et al. (2012)	23075850	taxid:9606(human)|taxid:9606(Homo sapiens)	taxid:9606(human)|taxid:9606(Homo sapiens)	psi-mi:"MI:0914"(association)	psi-mi:"MI:0469"(IntAct)	intact:EBI-6515052|imex:IM-18674-1	intact-miscore:0.35	psi-mi:"MI:1060"(spoke expansion)	psi-mi:"MI:0499"(unspecified role)	psi-mi:"MI:0499"(unspecified role)	psi-mi:"MI:0496"(bait)	psi-mi:"MI:0498"(prey)	psi-mi:"MI:0326"(protein)	psi-mi:"MI:0326"(protein)	interpro:IPR025875|interpro:IPR017986|interpro:IPR001680(WD40 repeat)|interpro:IPR015943(WD40/YVTN repeat-like)|interpro:IPR001806(Ras GTPase)|interpro:IPR005225(Small GTP-binding protein)|interpro:IPR008271(Serine/threonine protein kinase, active site)|interpro:IPR020859|interpro:IPR017441(Protein kinase ATP binding, conserved site)|interpro:IPR000719(Protein kinase, core)|interpro:IPR013684(Mir…	interpro:IPR017299(DNA fragmentation factor, alpha subunit)|interpro:IPR015121(DNA Fragmentation factor 45kDa, C terminal)|interpro:IPR003508(Caspase-activated nuclease CIDE-N)|interpro:IPR027296|rcsb pdb:1KOY|rcsb pdb:1IYR|rcsb pdb:1IBX|go:"GO:0005737"(cytoplasm)|go:"GO:0000790"(nuclear chromatin)|go:"GO:1902511"(negative regulation of apoptotic DNA fragmentation)|go:"GO:0070242"(thymocyte apopt…	-	-	-	figure legend:Table S1, S2A.|dataset:Neurodegeneration - Publications depicting interactions involved in neurodegenerative diseases.|dataset:Parkinsons - Interactions investigated in the context of Parkinsons disease|full coverage:Only protein-protein interactions|curation depth:imex curation	taxid:9606(human-293t)|taxid:9606(Homo sapiens 293 cells transformed with SV40 large T antigen)	-	2013-02-15	2013-02-18	FALSE	flag tag:?-?|mutation:2019-2019	-	-	-	psi-mi:"MI:0658"(multidimensional protein identification technology)	psi-mi:"MI:0658"(multidimensional protein identification technology)	yes	yes	no
Q5S007	O00410	intact:EBI-5323863|uniprotkb:Q8NCX9|uniprotkb:Q6ZS50|uniprotkb:A6NJU2	intact:EBI-356424|intact:EBI-1105173|intact:EBI-1105173|uniprotkb:Q86XC7|uniprotkb:Q5T578|uniprotkb:B4DZA0|uniprotkb:O15257	psi-mi:lrrk2_human(display_long)|uniprotkb:LRRK2(gene name)|psi-mi:LRRK2(display_short)|uniprotkb:PARK8(gene name synonym)|uniprotkb:Dardarin(gene name synonym)	psi-mi:ipo5_human(display_long)|uniprotkb:IPO5(gene name)|psi-mi:IPO5(display_short)|uniprotkb:KPNB3(gene name synonym)|uniprotkb:RANBP5(gene name synonym)|uniprotkb:Importin subunit beta-3(gene name synonym)|uniprotkb:Karyopherin beta-3(gene name synonym)|uniprotkb:Ran-binding protein 5(gene name synonym)	psi-mi:"MI:0676"(tandem affinity purification)	Martin et al. (2014)	24725412	taxid:9606(human)|taxid:9606(Homo sapiens)	taxid:9606(human)|taxid:9606(Homo sapiens)	psi-mi:"MI:0914"(association)	psi-mi:"MI:0469"(IntAct)	intact:EBI-9515510|imex:IM-22527-1	intact-miscore:0.35	psi-mi:"MI:1060"(spoke expansion)	psi-mi:"MI:0499"(unspecified role)	psi-mi:"MI:0499"(unspecified role)	psi-mi:"MI:0496"(bait)	psi-mi:"MI:0498"(prey)	psi-mi:"MI:0326"(protein)	psi-mi:"MI:0326"(protein)	interpro:IPR025875|interpro:IPR017986|interpro:IPR001680(WD40 repeat)|interpro:IPR015943(WD40/YVTN repeat-like)|interpro:IPR001806(Ras GTPase)|interpro:IPR005225(Small GTP-binding protein)|interpro:IPR008271(Serine/threonine protein kinase, active site)|interpro:IPR020859|interpro:IPR017441(Protein kinase ATP binding, conserved site)|interpro:IPR000719(Protein kinase, core)|interpro:IPR013684(Mir…	interpro:IPR001494(Importin-beta, N-terminal)|interpro:IPR000357(HEAT)|interpro:IPR016024(Armadillo-type fold)|interpro:IPR011989(Armadillo-like helical)|go:"GO:0006610"(ribosomal protein import into nucleus)|go:"GO:0006607"(NLS-bearing protein import into nucleus)|go:"GO:0008565"(protein transporter activity)|go:"GO:0005095"(GTPase inhibitor activity)|go:"GO:0005643"(nuclear pore)|go:"GO:0005737…	-	-	-	figure legend:1 A/B/D, Supplementary Table 1.|dataset:Neurodegeneration - Publications depicting interactions involved in neurodegenerative diseases.|dataset:Parkinsons - Interactions investigated in the context of Parkinsons disease|full coverage:Only protein-protein interactions|curation depth:imex curation	taxid:9606(human-293)|taxid:9606(Homo sapiens transformed primary embryonal kidney cells)	-	2014-04-16	2014-08-04	FALSE	tandem tag:c-c	-	-	-	psi-mi:"MI:0102"(sequence tag identification)	psi-mi:"MI:0102"(sequence tag identification)	yes	no	no
Q5S007	O00429	intact:EBI-5323863|uniprotkb:Q8NCX9|uniprotkb:Q6ZS50|uniprotkb:A6NJU2	intact:EBI-724571|uniprotkb:A8K4X9|uniprotkb:B4DSU8|uniprotkb:Q9Y5J2|uniprotkb:Q9BWM1|uniprotkb:Q8TBT7|uniprotkb:Q7L6B3|uniprotkb:O60709|uniprotkb:O14541|uniprotkb:Q59GN9|uniprotkb:J3KPI2|uniprotkb:B4DGC9	psi-mi:lrrk2_human(display_long)|uniprotkb:LRRK2(gene name)|psi-mi:LRRK2(display_short)|uniprotkb:PARK8(gene name synonym)|uniprotkb:Dardarin(gene name synonym)	psi-mi:dnm1l_human(display_long)|uniprotkb:Dynamin-like protein(gene name synonym)|uniprotkb:Dnm1p/Vps1p-like protein(gene name synonym)|uniprotkb:Dynamin family member proline-rich carboxyl-terminal domain less(gene name synonym)|uniprotkb:Dynamin-related protein 1(gene name synonym)|uniprotkb:Dynamin-like protein 4(gene name synonym)|uniprotkb:Dynamin-like protein IV(gene name synonym)|uniprotk…	psi-mi:"MI:0663"(confocal microscopy)	Stafa et al. (2013)	24282027	taxid:9606(human)|taxid:9606(Homo sapiens)	taxid:9606(human)|taxid:9606(Homo sapiens)	psi-mi:"MI:0403"(colocalization)	psi-mi:"MI:0469"(IntAct)	intact:EBI-9029588|imex:IM-21804-17	intact-miscore:0.82	-	psi-mi:"MI:0499"(unspecified role)	psi-mi:"MI:0499"(unspecified role)	psi-mi:"MI:0497"(neutral component)	psi-mi:"MI:0497"(neutral component)	psi-mi:"MI:0326"(protein)	psi-mi:"MI:0326"(protein)	interpro:IPR025875|interpro:IPR017986|interpro:IPR001680(WD40 repeat)|interpro:IPR015943(WD40/YVTN repeat-like)|interpro:IPR001806(Ras GTPase)|interpro:IPR005225(Small GTP-binding protein)|interpro:IPR008271(Serine/threonine protein kinase, active site)|interpro:IPR020859|interpro:IPR017441(Protein kinase ATP binding, conserved site)|interpro:IPR000719(Protein kinase, core)|interpro:IPR013684(Mir…	interpro:IPR020850|interpro:IPR003130(Dynamin GTPase effector)|interpro:IPR019762|interpro:IPR001401(Dynamin, GTPase region)|interpro:IPR000375(Dynamin central region)|interpro:IPR022812|interpro:IPR027417|rcsb pdb:4BEJ|rcsb pdb:3W6P|rcsb pdb:3W6O|rcsb pdb:3W6N|rcsb pdb:4H1V|rcsb pdb:4H1U|go:"GO:0061025"(membrane fusion)|go:"GO:0043065"(positive regulation of apoptotic process)|go:"GO:0032459"(re…	go:"GO:0005737"(cytoplasm)|go:"GO:0005739"(mitochondrion)	-	-	figure legend:3, 11|dataset:Parkinsons - Interactions investigated in the context of Parkinsons disease|dataset:Neurodegeneration - Publications depicting interactions involved in neurodegenerative diseases.|full coverage:Only protein-protein interactions|curation depth:imex curation	taxid:10114(rat-cortical_neuron)|taxid:10114(Rat cortical Neurons)	-	2013-12-04	2013-12-10	FALSE	flag tag:n-n	myc tag:?-?	-	-	psi-mi:"MI:1200"(immunocytochemistry)	psi-mi:"MI:1200"(immunocytochemistry)	yes	no	no
Q5S007	O00429	intact:EBI-5323863|uniprotkb:Q8NCX9|uniprotkb:Q6ZS50|uniprotkb:A6NJU2	intact:EBI-724571|uniprotkb:A8K4X9|uniprotkb:B4DSU8|uniprotkb:Q9Y5J2|uniprotkb:Q9BWM1|uniprotkb:Q8TBT7|uniprotkb:Q7L6B3|uniprotkb:O60709|uniprotkb:O14541|uniprotkb:Q59GN9|uniprotkb:J3KPI2|uniprotkb:B4DGC9	psi-mi:lrrk2_human(display_long)|uniprotkb:LRRK2(gene name)|psi-mi:LRRK2(display_short)|uniprotkb:PARK8(gene name synonym)|uniprotkb:Dardarin(gene name synonym)	psi-mi:dnm1l_human(display_long)|uniprotkb:Dynamin-like protein(gene name synonym)|uniprotkb:Dnm1p/Vps1p-like protein(gene name synonym)|uniprotkb:Dynamin family member proline-rich carboxyl-terminal domain less(gene name synonym)|uniprotkb:Dynamin-related protein 1(gene name synonym)|uniprotkb:Dynamin-like protein 4(gene name synonym)|uniprotkb:Dynamin-like protein IV(gene name synonym)|uniprotk…	psi-mi:"MI:0007"(anti tag coimmunoprecipitation)	Stafa et al. (2013)	24282027	taxid:9606(human)|taxid:9606(Homo sapiens)	taxid:9606(human)|taxid:9606(Homo sapiens)	psi-mi:"MI:0915"(physical association)	psi-mi:"MI:0469"(IntAct)	intact:EBI-9029101|imex:IM-21804-6	intact-miscore:0.82	-	psi-mi:"MI:0499"(unspecified role)	psi-mi:"MI:0499"(unspecified role)	psi-mi:"MI:0498"(prey)	psi-mi:"MI:0496"(bait)	psi-mi:"MI:0326"(protein)	psi-mi:"MI:0326"(protein)	interpro:IPR025875|interpro:IPR017986|interpro:IPR001680(WD40 repeat)|interpro:IPR015943(WD40/YVTN repeat-like)|interpro:IPR001806(Ras GTPase)|interpro:IPR005225(Small GTP-binding protein)|interpro:IPR008271(Serine/threonine protein kinase, active site)|interpro:IPR020859|interpro:IPR017441(Protein kinase ATP binding, conserved site)|interpro:IPR000719(Protein kinase, core)|interpro:IPR013684(Mir…	interpro:IPR020850|interpro:IPR003130(Dynamin GTPase effector)|interpro:IPR019762|interpro:IPR001401(Dynamin, GTPase region)|interpro:IPR000375(Dynamin central region)|interpro:IPR022812|interpro:IPR027417|rcsb pdb:4BEJ|rcsb pdb:3W6P|rcsb pdb:3W6O|rcsb pdb:3W6N|rcsb pdb:4H1V|rcsb pdb:4H1U|go:"GO:0061025"(membrane fusion)|go:"GO:0043065"(positive regulation of apoptotic process)|go:"GO:0032459"(re…	-	-	-	figure legend:1C|dataset:Parkinsons - Interactions investigated in the context of Parkinsons disease|dataset:Neurodegeneration - Publications depicting interactions involved in neurodegenerative diseases.|full coverage:Only protein-protein interactions|curation depth:imex curation	taxid:9606(human-293t)|taxid:9606(Homo sapiens 293 cells transformed with SV40 large T antigen)	-	2013-12-04	2013-12-09	FALSE	flag tag:n-n	myc tag:?-?	-	-	psi-mi:"MI:0705"(anti tag western blot)	psi-mi:"MI:0705"(anti tag western blot)	yes	no	no
Q5S007	O00429	intact:EBI-5323863|uniprotkb:Q8NCX9|uniprotkb:Q6ZS50|uniprotkb:A6NJU2	intact:EBI-724571|uniprotkb:A8K4X9|uniprotkb:B4DSU8|uniprotkb:Q9Y5J2|uniprotkb:Q9BWM1|uniprotkb:Q8TBT7|uniprotkb:Q7L6B3|uniprotkb:O60709|uniprotkb:O14541|uniprotkb:Q59GN9|uniprotkb:J3KPI2|uniprotkb:B4DGC9	psi-mi:lrrk2_human(display_long)|uniprotkb:LRRK2(gene name)|psi-mi:LRRK2(display_short)|uniprotkb:PARK8(gene name synonym)|uniprotkb:Dardarin(gene name synonym)	psi-mi:dnm1l_human(display_long)|uniprotkb:Dynamin-like protein(gene name synonym)|uniprotkb:Dnm1p/Vps1p-like protein(gene name synonym)|uniprotkb:Dynamin family member proline-rich carboxyl-terminal domain less(gene name synonym)|uniprotkb:Dynamin-related protein 1(gene name synonym)|uniprotkb:Dynamin-like protein 4(gene name synonym)|uniprotkb:Dynamin-like protein IV(gene name synonym)|uniprotk…	psi-mi:"MI:0006"(anti bait coip)	Niu et al. (2012)	22639965	taxid:9606(human)|taxid:9606(Homo sapiens)	taxid:9606(human)|taxid:9606(Homo sapiens)	psi-mi:"MI:0915"(physical association)	psi-mi:"MI:0469"(IntAct)	intact:EBI-6291279|imex:IM-17772-8	intact-miscore:0.82	-	psi-mi:"MI:0499"(unspecified role)	psi-mi:"MI:0499"(unspecified role)	psi-mi:"MI:0498"(prey)	psi-mi:"MI:0496"(bait)	psi-mi:"MI:0326"(protein)	psi-mi:"MI:0326"(protein)	interpro:IPR025875|interpro:IPR017986|interpro:IPR001680(WD40 repeat)|interpro:IPR015943(WD40/YVTN repeat-like)|interpro:IPR001806(Ras GTPase)|interpro:IPR005225(Small GTP-binding protein)|interpro:IPR008271(Serine/threonine protein kinase, active site)|interpro:IPR020859|interpro:IPR017441(Protein kinase ATP binding, conserved site)|interpro:IPR000719(Protein kinase, core)|interpro:IPR013684(Mir…	interpro:IPR020850|interpro:IPR003130(Dynamin GTPase effector)|interpro:IPR019762|interpro:IPR001401(Dynamin, GTPase region)|interpro:IPR000375(Dynamin central region)|interpro:IPR022812|interpro:IPR027417|rcsb pdb:4BEJ|rcsb pdb:3W6P|rcsb pdb:3W6O|rcsb pdb:3W6N|rcsb pdb:4H1V|rcsb pdb:4H1U|go:"GO:0061025"(membrane fusion)|go:"GO:0043065"(positive regulation of apoptotic process)|go:"GO:0032459"(re…	-	-	-	figure legend:Fig 4C|dataset:Neurodegeneration - Publications depicting interactions involved in neurodegenerative diseases.|dataset:Parkinsons - Interactions investigated in the context of Parkinsons disease|full coverage:Only protein-protein interactions|curation depth:imex curation	taxid:9606(human-293t)|taxid:9606(Homo sapiens 293 cells transformed with SV40 large T antigen)	-	2012-09-17	2012-09-18	FALSE	his tag:c-c|myc tag:c-c|flag tag:n-n	-	-	-	psi-mi:"MI:0705"(anti tag western blot)	psi-mi:"MI:0705"(anti tag western blot)	yes	no	no
Q5S007	O00429	intact:EBI-5323863|uniprotkb:Q8NCX9|uniprotkb:Q6ZS50|uniprotkb:A6NJU2	intact:EBI-724571|uniprotkb:A8K4X9|uniprotkb:B4DSU8|uniprotkb:Q9Y5J2|uniprotkb:Q9BWM1|uniprotkb:Q8TBT7|uniprotkb:Q7L6B3|uniprotkb:O60709|uniprotkb:O14541|uniprotkb:Q59GN9|uniprotkb:J3KPI2|uniprotkb:B4DGC9	psi-mi:lrrk2_human(display_long)|uniprotkb:LRRK2(gene name)|psi-mi:LRRK2(display_short)|uniprotkb:PARK8(gene name synonym)|uniprotkb:Dardarin(gene name synonym)	psi-mi:dnm1l_human(display_long)|uniprotkb:Dynamin-like protein(gene name synonym)|uniprotkb:Dnm1p/Vps1p-like protein(gene name synonym)|uniprotkb:Dynamin family member proline-rich carboxyl-terminal domain less(gene name synonym)|uniprotkb:Dynamin-related protein 1(gene name synonym)|uniprotkb:Dynamin-like protein 4(gene name synonym)|uniprotkb:Dynamin-like protein IV(gene name synonym)|uniprotk…	psi-mi:"MI:0006"(anti bait coip)	Su et al. (2013)	23813973	taxid:9606(human)|taxid:9606(Homo sapiens)	taxid:9606(human)|taxid:9606(Homo sapiens)	psi-mi:"MI:0915"(physical association)	psi-mi:"MI:0469"(IntAct)	intact:EBI-6896586|imex:IM-20970-1	intact-miscore:0.82	-	psi-mi:"MI:0499"(unspecified role)	psi-mi:"MI:0499"(unspecified role)	psi-mi:"MI:0498"(prey)	psi-mi:"MI:0496"(bait)	psi-mi:"MI:0326"(protein)	psi-mi:"MI:0326"(protein)	interpro:IPR025875|interpro:IPR017986|interpro:IPR001680(WD40 repeat)|interpro:IPR015943(WD40/YVTN repeat-like)|interpro:IPR001806(Ras GTPase)|interpro:IPR005225(Small GTP-binding protein)|interpro:IPR008271(Serine/threonine protein kinase, active site)|interpro:IPR020859|interpro:IPR017441(Protein kinase ATP binding, conserved site)|interpro:IPR000719(Protein kinase, core)|interpro:IPR013684(Mir…	interpro:IPR020850|interpro:IPR003130(Dynamin GTPase effector)|interpro:IPR019762|interpro:IPR001401(Dynamin, GTPase region)|interpro:IPR000375(Dynamin central region)|interpro:IPR022812|interpro:IPR027417|rcsb pdb:4BEJ|rcsb pdb:3W6P|rcsb pdb:3W6O|rcsb pdb:3W6N|rcsb pdb:4H1V|rcsb pdb:4H1U|go:"GO:0061025"(membrane fusion)|go:"GO:0043065"(positive regulation of apoptotic process)|go:"GO:0032459"(re…	-	-	-	figure legend:5A|dataset:Neurodegeneration - Publications depicting interactions involved in neurodegenerative diseases.|dataset:Parkinsons - Interactions investigated in the context of Parkinsons disease|full coverage:Only protein-protein interactions|curation depth:imex curation	taxid:9606(human-293t)|taxid:9606(Homo sapiens 293 cells transformed with SV40 large T antigen)	-	2013-07-18	2013-07-24	FALSE	mutation decreasing interaction:1906-1906,1994-1994,2017-2017	-	-	-	psi-mi:"MI:0113"(western blot)	psi-mi:"MI:0113"(western blot)	no	yes	no
Q5S007	O00429	intact:EBI-5323863|uniprotkb:Q8NCX9|uniprotkb:Q6ZS50|uniprotkb:A6NJU2	intact:EBI-724571|uniprotkb:A8K4X9|uniprotkb:B4DSU8|uniprotkb:Q9Y5J2|uniprotkb:Q9BWM1|uniprotkb:Q8TBT7|uniprotkb:Q7L6B3|uniprotkb:O60709|uniprotkb:O14541|uniprotkb:Q59GN9|uniprotkb:J3KPI2|uniprotkb:B4DGC9	psi-mi:lrrk2_human(display_long)|uniprotkb:LRRK2(gene name)|psi-mi:LRRK2(display_short)|uniprotkb:PARK8(gene name synonym)|uniprotkb:Dardarin(gene name synonym)	psi-mi:dnm1l_human(display_long)|uniprotkb:Dynamin-like protein(gene name synonym)|uniprotkb:Dnm1p/Vps1p-like protein(gene name synonym)|uniprotkb:Dynamin family member proline-rich carboxyl-terminal domain less(gene name synonym)|uniprotkb:Dynamin-related protein 1(gene name synonym)|uniprotkb:Dynamin-like protein 4(gene name synonym)|uniprotkb:Dynamin-like protein IV(gene name synonym)|uniprotk…	psi-mi:"MI:0006"(anti bait coip)	Wang et al. (2012)	22228096	taxid:9606(human)|taxid:9606(Homo sapiens)	taxid:9606(human)|taxid:9606(Homo sapiens)	psi-mi:"MI:0915"(physical association)	psi-mi:"MI:0469"(IntAct)	intact:EBI-6304653|imex:IM-17803-3	intact-miscore:0.82	-	psi-mi:"MI:0499"(unspecified role)	psi-mi:"MI:0499"(unspecified role)	psi-mi:"MI:0498"(prey)	psi-mi:"MI:0496"(bait)	psi-mi:"MI:0326"(protein)	psi-mi:"MI:0326"(protein)	interpro:IPR025875|interpro:IPR017986|interpro:IPR001680(WD40 repeat)|interpro:IPR015943(WD40/YVTN repeat-like)|interpro:IPR001806(Ras GTPase)|interpro:IPR005225(Small GTP-binding protein)|interpro:IPR008271(Serine/threonine protein kinase, active site)|interpro:IPR020859|interpro:IPR017441(Protein kinase ATP binding, conserved site)|interpro:IPR000719(Protein kinase, core)|interpro:IPR013684(Mir…	interpro:IPR020850|interpro:IPR003130(Dynamin GTPase effector)|interpro:IPR019762|interpro:IPR001401(Dynamin, GTPase region)|interpro:IPR000375(Dynamin central region)|interpro:IPR022812|interpro:IPR027417|rcsb pdb:4BEJ|rcsb pdb:3W6P|rcsb pdb:3W6O|rcsb pdb:3W6N|rcsb pdb:4H1V|rcsb pdb:4H1U|go:"GO:0061025"(membrane fusion)|go:"GO:0043065"(positive regulation of apoptotic process)|go:"GO:0032459"(re…	go:"GO:0005739"(mitochondrion)	-	-	figure legend:5D|dataset:Neurodegeneration - Publications depicting interactions involved in neurodegenerative diseases.|dataset:Parkinsons - Interactions investigated in the context of Parkinsons disease|full coverage:Only protein-protein interactions|curation depth:imex curation	taxid:9606(human-sh_sy5y)|taxid:9606(Homo sapiens SH-SY5Y cell line)	-	2012-09-20	2012-09-20	FALSE	myc tag:n-n|mutation increasing interaction:2019-2019|mutation decreasing interaction:1994-1994|mutation decreasing interaction:1347-1347|mutation increasing interaction:1441-1441	-	-	-	psi-mi:"MI:0705"(anti tag western blot)	psi-mi:"MI:0705"(anti tag western blot)	yes	yes	no
Q5S007	O00429	intact:EBI-5323863|uniprotkb:Q8NCX9|uniprotkb:Q6ZS50|uniprotkb:A6NJU2	intact:EBI-724571|uniprotkb:A8K4X9|uniprotkb:B4DSU8|uniprotkb:Q9Y5J2|uniprotkb:Q9BWM1|uniprotkb:Q8TBT7|uniprotkb:Q7L6B3|uniprotkb:O60709|uniprotkb:O14541|uniprotkb:Q59GN9|uniprotkb:J3KPI2|uniprotkb:B4DGC9	psi-mi:lrrk2_human(display_long)|uniprotkb:LRRK2(gene name)|psi-mi:LRRK2(display_short)|uniprotkb:PARK8(gene name synonym)|uniprotkb:Dardarin(gene name synonym)	psi-mi:dnm1l_human(display_long)|uniprotkb:Dynamin-like protein(gene name synonym)|uniprotkb:Dnm1p/Vps1p-like protein(gene name synonym)|uniprotkb:Dynamin family member proline-rich carboxyl-terminal domain less(gene name synonym)|uniprotkb:Dynamin-related protein 1(gene name synonym)|uniprotkb:Dynamin-like protein 4(gene name synonym)|uniprotkb:Dynamin-like protein IV(gene name synonym)|uniprotk…	psi-mi:"MI:0006"(anti bait coip)	Wang et al. (2012)	22228096	taxid:9606(human)|taxid:9606(Homo sapiens)	taxid:9606(human)|taxid:9606(Homo sapiens)	psi-mi:"MI:0915"(physical association)	psi-mi:"MI:0469"(IntAct)	intact:EBI-6304411|imex:IM-17803-2	intact-miscore:0.82	-	psi-mi:"MI:0499"(unspecified role)	psi-mi:"MI:0499"(unspecified role)	psi-mi:"MI:0496"(bait)	psi-mi:"MI:0498"(prey)	psi-mi:"MI:0326"(protein)	psi-mi:"MI:0326"(protein)	interpro:IPR025875|interpro:IPR017986|interpro:IPR001680(WD40 repeat)|interpro:IPR015943(WD40/YVTN repeat-like)|interpro:IPR001806(Ras GTPase)|interpro:IPR005225(Small GTP-binding protein)|interpro:IPR008271(Serine/threonine protein kinase, active site)|interpro:IPR020859|interpro:IPR017441(Protein kinase ATP binding, conserved site)|interpro:IPR000719(Protein kinase, core)|interpro:IPR013684(Mir…	interpro:IPR020850|interpro:IPR003130(Dynamin GTPase effector)|interpro:IPR019762|interpro:IPR001401(Dynamin, GTPase region)|interpro:IPR000375(Dynamin central region)|interpro:IPR022812|interpro:IPR027417|rcsb pdb:4BEJ|rcsb pdb:3W6P|rcsb pdb:3W6O|rcsb pdb:3W6N|rcsb pdb:4H1V|rcsb pdb:4H1U|go:"GO:0061025"(membrane fusion)|go:"GO:0043065"(positive regulation of apoptotic process)|go:"GO:0032459"(re…	-	-	-	figure legend:5B|dataset:Neurodegeneration - Publications depicting interactions involved in neurodegenerative diseases.|dataset:Parkinsons - Interactions investigated in the context of Parkinsons disease|full coverage:Only protein-protein interactions|curation depth:imex curation	taxid:9606(human-sh_sy5y)|taxid:9606(Homo sapiens SH-SY5Y cell line)	-	2012-09-20	2012-09-20	FALSE	myc tag:n-n	-	-	-	psi-mi:"MI:0113"(western blot)	psi-mi:"MI:0113"(western blot)	yes	no	no
Q5S007	O00429	intact:EBI-5323863|uniprotkb:Q8NCX9|uniprotkb:Q6ZS50|uniprotkb:A6NJU2	intact:EBI-724571|uniprotkb:A8K4X9|uniprotkb:B4DSU8|uniprotkb:Q9Y5J2|uniprotkb:Q9BWM1|uniprotkb:Q8TBT7|uniprotkb:Q7L6B3|uniprotkb:O60709|uniprotkb:O14541|uniprotkb:Q59GN9|uniprotkb:J3KPI2|uniprotkb:B4DGC9	psi-mi:lrrk2_human(display_long)|uniprotkb:LRRK2(gene name)|psi-mi:LRRK2(display_short)|uniprotkb:PARK8(gene name synonym)|uniprotkb:Dardarin(gene name synonym)	psi-mi:dnm1l_human(display_long)|uniprotkb:Dynamin-like protein(gene name synonym)|uniprotkb:Dnm1p/Vps1p-like protein(gene name synonym)|uniprotkb:Dynamin family member proline-rich carboxyl-terminal domain less(gene name synonym)|uniprotkb:Dynamin-related protein 1(gene name synonym)|uniprotkb:Dynamin-like protein 4(gene name synonym)|uniprotkb:Dynamin-like protein IV(gene name synonym)|uniprotk…	psi-mi:"MI:0663"(confocal microscopy)	Niu et al. (2012)	22639965	taxid:9606(human)|taxid:9606(Homo sapiens)	taxid:9606(human)|taxid:9606(Homo sapiens)	psi-mi:"MI:0403"(colocalization)	psi-mi:"MI:0469"(IntAct)	intact:EBI-6290572|imex:IM-17772-5	intact-miscore:0.82	-	psi-mi:"MI:0499"(unspecified role)	psi-mi:"MI:0499"(unspecified role)	psi-mi:"MI:0497"(neutral component)	psi-mi:"MI:0497"(neutral component)	psi-mi:"MI:0326"(protein)	psi-mi:"MI:0326"(protein)	interpro:IPR025875|interpro:IPR017986|interpro:IPR001680(WD40 repeat)|interpro:IPR015943(WD40/YVTN repeat-like)|interpro:IPR001806(Ras GTPase)|interpro:IPR005225(Small GTP-binding protein)|interpro:IPR008271(Serine/threonine protein kinase, active site)|interpro:IPR020859|interpro:IPR017441(Protein kinase ATP binding, conserved site)|interpro:IPR000719(Protein kinase, core)|interpro:IPR013684(Mir…	interpro:IPR020850|interpro:IPR003130(Dynamin GTPase effector)|interpro:IPR019762|interpro:IPR001401(Dynamin, GTPase region)|interpro:IPR000375(Dynamin central region)|interpro:IPR022812|interpro:IPR027417|rcsb pdb:4BEJ|rcsb pdb:3W6P|rcsb pdb:3W6O|rcsb pdb:3W6N|rcsb pdb:4H1V|rcsb pdb:4H1U|go:"GO:0061025"(membrane fusion)|go:"GO:0043065"(positive regulation of apoptotic process)|go:"GO:0032459"(re…	go:"GO:0005829"(cytosol)	-	-	figure legend:Fig S1, 4A.|comment:Co-expression of LRRK2 and DLP1 in HeLa cells induced a dramatic clearance of mitochondria with the remaining mitochondria accumulating in the peripheral area around the nucleus.|dataset:Neurodegeneration - Publications depicting interactions involved in neurodegenerative diseases.|dataset:Parkinsons - Interactions investigated in the context of Parkinsons diseas…	taxid:9606(human-hela)|taxid:9606(Homo sapiens epitheloid cervix carcinoma cells)	-	2012-09-17	2012-09-18	FALSE	red fluorescent protein tag:n-n	enhanced green fluorescent protein tag:?-?	-	-	psi-mi:"MI:0867"(tag visualisation by fluorescence)	psi-mi:"MI:0867"(tag visualisation by fluorescence)	yes	no	no
Q5S007	O00429-3	intact:EBI-5323863|uniprotkb:Q8NCX9|uniprotkb:Q6ZS50|uniprotkb:A6NJU2	intact:EBI-6896746|intact:EBI-8515069|intact:EBI-8514984|intact:EBI-8514903|intact:EBI-8515016|intact:EBI-8514952|intact:EBI-8515126|intact:MINT-1394240|intact:EBI-8515094	psi-mi:lrrk2_human(display_long)|uniprotkb:LRRK2(gene name)|psi-mi:LRRK2(display_short)|uniprotkb:PARK8(gene name synonym)|uniprotkb:Dardarin(gene name synonym)	psi-mi:o00429-3(display_long)|uniprotkb:DLP1a(isoform synonym)|uniprotkb:DNM1L(gene name)|psi-mi:DNM1L(display_short)|uniprotkb:DLP1(gene name synonym)|uniprotkb:DRP1(gene name synonym)|uniprotkb:Dnm1p/Vps1p-like protein(gene name synonym)|uniprotkb:Dynamin family member proline-rich carboxyl-terminal domain less(gene name synonym)|uniprotkb:Dynamin-like protein(gene name synonym)|uniprotkb:Dynam…	psi-mi:"MI:0424"(protein kinase assay)	Su et al. (2013)	23813973	taxid:9606(human)|taxid:9606(Homo sapiens)	taxid:9606(human)|taxid:9606(Homo sapiens)	psi-mi:"MI:0217"(phosphorylation reaction)	psi-mi:"MI:0469"(IntAct)	intact:EBI-6896692|imex:IM-20970-2	intact-miscore:0.44	-	psi-mi:"MI:0501"(enzyme)	psi-mi:"MI:0502"(enzyme target)	psi-mi:"MI:0497"(neutral component)	psi-mi:"MI:0497"(neutral component)	psi-mi:"MI:0326"(protein)	psi-mi:"MI:0326"(protein)	interpro:IPR025875|interpro:IPR017986|interpro:IPR001680(WD40 repeat)|interpro:IPR015943(WD40/YVTN repeat-like)|interpro:IPR001806(Ras GTPase)|interpro:IPR005225(Small GTP-binding protein)|interpro:IPR008271(Serine/threonine protein kinase, active site)|interpro:IPR020859|interpro:IPR017441(Protein kinase ATP binding, conserved site)|interpro:IPR000719(Protein kinase, core)|interpro:IPR013684(Mir…	intact:EBI-724571(isoform-parent)	go:"GO:0006468"(protein phosphorylation)|go:"GO:0004672"(protein kinase activity)	-	-	figure legend:5B|comment:The G2019S mutant predominantly phosphorylated Drp1.|resulting-ptm:"phospho-threonines were detected (determined to be Thr595 by Mass-Spec)"|dataset:Neurodegeneration - Publications depicting interactions involved in neurodegenerative diseases.|dataset:Parkinsons - Interactions investigated in the context of Parkinsons disease|full coverage:Only protein-protein interactio…	taxid:-1(in vitro)|taxid:-1(In vitro)	-	2013-07-18	2013-07-18	FALSE	mutation disrupting interaction rate:1994-1994|mutation:2019-2019|sufficient binding region:970-2527|glutathione s tranferase tag:?-?	glutathione s tranferase tag:n-n	-	-	psi-mi:"MI:0113"(western blot)	psi-mi:"MI:0113"(western blot)	yes	yes	yes
Q5S007	O00571	intact:EBI-5323863|uniprotkb:Q8NCX9|uniprotkb:Q6ZS50|uniprotkb:A6NJU2	intact:EBI-353779|uniprotkb:B4E3E8|uniprotkb:A8K538|uniprotkb:O15536	psi-mi:lrrk2_human(display_long)|uniprotkb:LRRK2(gene name)|psi-mi:LRRK2(display_short)|uniprotkb:PARK8(gene name synonym)|uniprotkb:Dardarin(gene name synonym)	psi-mi:ddx3x_human(display_long)|uniprotkb:DDX3X(gene name)|psi-mi:DDX3X(display_short)|uniprotkb:DBX(gene name synonym)|uniprotkb:DDX3(gene name synonym)|uniprotkb:DEAD box protein 3, X-chromosomal(gene name synonym)|uniprotkb:Helicase-like protein 2(gene name synonym)|uniprotkb:DEAD box, X isoform(gene name synonym)	psi-mi:"MI:0676"(tandem affinity purification)	Martin et al. (2014)	24725412	taxid:9606(human)|taxid:9606(Homo sapiens)	taxid:9606(human)|taxid:9606(Homo sapiens)	psi-mi:"MI:0914"(association)	psi-mi:"MI:0469"(IntAct)	intact:EBI-9515510|imex:IM-22527-1	intact-miscore:0.35	psi-mi:"MI:1060"(spoke expansion)	psi-mi:"MI:0499"(unspecified role)	psi-mi:"MI:0499"(unspecified role)	psi-mi:"MI:0496"(bait)	psi-mi:"MI:0498"(prey)	psi-mi:"MI:0326"(protein)	psi-mi:"MI:0326"(protein)	interpro:IPR025875|interpro:IPR017986|interpro:IPR001680(WD40 repeat)|interpro:IPR015943(WD40/YVTN repeat-like)|interpro:IPR001806(Ras GTPase)|interpro:IPR005225(Small GTP-binding protein)|interpro:IPR008271(Serine/threonine protein kinase, active site)|interpro:IPR020859|interpro:IPR017441(Protein kinase ATP binding, conserved site)|interpro:IPR000719(Protein kinase, core)|interpro:IPR013684(Mir…	interpro:IPR014014(RNA helicase, DEAD-box type, Q motif)|interpro:IPR000629(RNA helicase, ATP-dependent, DEAD-box, conserved site)|interpro:IPR001650(DNA/RNA helicase, C-terminal)|interpro:IPR011545(DNA/RNA helicase, DEAD/DEAH box type, N-terminal)|interpro:IPR014001(DEAD-like helicase, N-terminal)|interpro:IPR027417|rcsb pdb:3JRV|rcsb pdb:2JGN|rcsb pdb:2I4I|go:"GO:0016032"(viral process)|go:"GO:…	-	-	-	figure legend:1 A/B/D, Supplementary Table 1.|dataset:Neurodegeneration - Publications depicting interactions involved in neurodegenerative diseases.|dataset:Parkinsons - Interactions investigated in the context of Parkinsons disease|full coverage:Only protein-protein interactions|curation depth:imex curation	taxid:9606(human-293)|taxid:9606(Homo sapiens transformed primary embryonal kidney cells)	-	2014-04-16	2014-08-04	FALSE	tandem tag:c-c	-	-	-	psi-mi:"MI:0102"(sequence tag identification)	psi-mi:"MI:0102"(sequence tag identification)	yes	no	no
Q5S007	O08599	intact:EBI-5323863|uniprotkb:Q8NCX9|uniprotkb:Q6ZS50|uniprotkb:A6NJU2	intact:EBI-445322|uniprotkb:Q8VD51|uniprotkb:Q5WAC6|uniprotkb:A2ARS4|uniprotkb:A2ARS3|uniprotkb:A2ARS2	psi-mi:lrrk2_human(display_long)|uniprotkb:LRRK2(gene name)|psi-mi:LRRK2(display_short)|uniprotkb:PARK8(gene name synonym)|uniprotkb:Dardarin(gene name synonym)	psi-mi:stxb1_mouse(display_long)|uniprotkb:Protein unc-18 homolog 1(gene name synonym)|uniprotkb:Protein unc-18 homolog A(gene name synonym)|uniprotkb:Stxbp1(gene name)|psi-mi:Stxbp1(display_short)	psi-mi:"MI:0096"(pull down)	Piccoli et al. (2014)	24687852	taxid:9606(human)|taxid:9606(Homo sapiens)	taxid:10090(mouse)|taxid:10090(Mus musculus)	psi-mi:"MI:0914"(association)	psi-mi:"MI:0469"(IntAct)	intact:EBI-8848815|imex:IM-20537-7	intact-miscore:0.35	psi-mi:"MI:1060"(spoke expansion)	psi-mi:"MI:0499"(unspecified role)	psi-mi:"MI:0499"(unspecified role)	psi-mi:"MI:0496"(bait)	psi-mi:"MI:0498"(prey)	psi-mi:"MI:0326"(protein)	psi-mi:"MI:0326"(protein)	interpro:IPR025875|interpro:IPR017986|interpro:IPR001680(WD40 repeat)|interpro:IPR015943(WD40/YVTN repeat-like)|interpro:IPR001806(Ras GTPase)|interpro:IPR005225(Small GTP-binding protein)|interpro:IPR008271(Serine/threonine protein kinase, active site)|interpro:IPR020859|interpro:IPR017441(Protein kinase ATP binding, conserved site)|interpro:IPR000719(Protein kinase, core)|interpro:IPR013684(Mir…	interpro:IPR027482|interpro:IPR001619(Sec1-like protein)|go:"GO:0070527"(platelet aggregation)|go:"GO:0050821"(protein stabilization)|go:"GO:0043234"(protein complex)|go:"GO:0031091"(platelet alpha granule)|go:"GO:0010807"(regulation of synaptic vesicle priming)|go:"GO:0002576"(platelet degranulation)|go:"GO:0017075"(syntaxin-1 binding)|go:"GO:0045956"(positive regulation of calcium ion-dependent…	-	-	-	figure legend:table 1|dataset:Neurodegeneration - Publications depicting interactions involved in neurodegenerative diseases.|dataset:Parkinsons - Interactions investigated in the context of Parkinsons disease|full coverage:Only protein-protein interactions|curation depth:imex curation	taxid:-1(in vitro)|taxid:-1(In vitro)	-	2013-05-08	2013-11-11	FALSE	sufficient binding region:2124-2527(IPR017986)|glutathione s tranferase tag:n-n	-	-	-	psi-mi:"MI:0102"(sequence tag identification)	psi-mi:"MI:0102"(sequence tag identification)	yes	no	yes
Q5S006	O08599	intact:EBI-2693710|uniprotkb:Q8K062|uniprotkb:Q8CI84|uniprotkb:Q8BZJ6|uniprotkb:Q8BWG7|uniprotkb:E9QNJ2	intact:EBI-445322|uniprotkb:Q8VD51|uniprotkb:Q5WAC6|uniprotkb:A2ARS4|uniprotkb:A2ARS3|uniprotkb:A2ARS2	psi-mi:lrrk2_mouse(display_long)|uniprotkb:Lrrk2(gene name)|psi-mi:Lrrk2(display_short)	psi-mi:stxb1_mouse(display_long)|uniprotkb:Protein unc-18 homolog 1(gene name synonym)|uniprotkb:Protein unc-18 homolog A(gene name synonym)|uniprotkb:Stxbp1(gene name)|psi-mi:Stxbp1(display_short)	psi-mi:"MI:0006"(anti bait coip)	Piccoli et al. (2014)	24687852	taxid:10090(mouse)|taxid:10090(Mus musculus)	taxid:10090(mouse)|taxid:10090(Mus musculus)	psi-mi:"MI:0914"(association)	psi-mi:"MI:0469"(IntAct)	intact:EBI-6666888|imex:IM-20537-5	intact-miscore:0.35	psi-mi:"MI:1060"(spoke expansion)	psi-mi:"MI:0499"(unspecified role)	psi-mi:"MI:0499"(unspecified role)	psi-mi:"MI:0496"(bait)	psi-mi:"MI:0498"(prey)	psi-mi:"MI:0326"(protein)	psi-mi:"MI:0326"(protein)	interpro:IPR001680(WD40 repeat)|interpro:IPR015943(WD40/YVTN repeat-like)|interpro:IPR001806(Ras GTPase)|interpro:IPR005225(Small GTP-binding protein)|interpro:IPR008271(Serine/threonine protein kinase, active site)|interpro:IPR020859|interpro:IPR017441(Protein kinase ATP binding, conserved site)|interpro:IPR000719(Protein kinase, core)|interpro:IPR013684(Miro-like)|interpro:IPR001611(Leucine-ric…	interpro:IPR027482|interpro:IPR001619(Sec1-like protein)|go:"GO:0070527"(platelet aggregation)|go:"GO:0050821"(protein stabilization)|go:"GO:0043234"(protein complex)|go:"GO:0031091"(platelet alpha granule)|go:"GO:0010807"(regulation of synaptic vesicle priming)|go:"GO:0002576"(platelet degranulation)|go:"GO:0017075"(syntaxin-1 binding)|go:"GO:0045956"(positive regulation of calcium ion-dependent…	-	-	-	figure legend:1e, table 1|dataset:Neurodegeneration - Publications depicting interactions involved in neurodegenerative diseases.|dataset:Parkinsons - Interactions investigated in the context of Parkinsons disease|full coverage:Only protein-protein interactions|curation depth:imex curation	taxid:10090(mouse-brain)|taxid:10090(Mus musculus brain)	-	2013-05-08	2014-03-26	FALSE	-	-	-	-	psi-mi:"MI:0113"(western blot)	psi-mi:"MI:0113"(western blot)	no	no	no
Q5S007	O14579	intact:EBI-5323863|uniprotkb:Q8NCX9|uniprotkb:Q6ZS50|uniprotkb:A6NJU2	intact:EBI-711301|uniprotkb:Q6IBB8|uniprotkb:Q9UGP6|uniprotkb:O76097|uniprotkb:A6NE29|uniprotkb:A6NKA3	psi-mi:lrrk2_human(display_long)|uniprotkb:LRRK2(gene name)|psi-mi:LRRK2(display_short)|uniprotkb:PARK8(gene name synonym)|uniprotkb:Dardarin(gene name synonym)	psi-mi:cope_human(display_long)|uniprotkb:COPE(gene name)|psi-mi:COPE(display_short)|uniprotkb:Epsilon-coat protein(gene name synonym)	psi-mi:"MI:0676"(tandem affinity purification)	Martin et al. (2014)	24725412	taxid:9606(human)|taxid:9606(Homo sapiens)	taxid:9606(human)|taxid:9606(Homo sapiens)	psi-mi:"MI:0914"(association)	psi-mi:"MI:0469"(IntAct)	intact:EBI-9515510|imex:IM-22527-1	intact-miscore:0.35	psi-mi:"MI:1060"(spoke expansion)	psi-mi:"MI:0499"(unspecified role)	psi-mi:"MI:0499"(unspecified role)	psi-mi:"MI:0496"(bait)	psi-mi:"MI:0498"(prey)	psi-mi:"MI:0326"(protein)	psi-mi:"MI:0326"(protein)	interpro:IPR025875|interpro:IPR017986|interpro:IPR001680(WD40 repeat)|interpro:IPR015943(WD40/YVTN repeat-like)|interpro:IPR001806(Ras GTPase)|interpro:IPR005225(Small GTP-binding protein)|interpro:IPR008271(Serine/threonine protein kinase, active site)|interpro:IPR020859|interpro:IPR017441(Protein kinase ATP binding, conserved site)|interpro:IPR000719(Protein kinase, core)|interpro:IPR013684(Mir…	interpro:IPR011990(Tetratricopeptide-like helical)|interpro:IPR006822(Coatomer, epsilon subunit)|go:"GO:0061024"(membrane organization)|go:"GO:0005794"(Golgi apparatus)|go:"GO:0006890"(retrograde vesicle-mediated transport, Golgi to ER)|go:"GO:0015031"(protein transport)|go:"GO:0006891"(intra-Golgi vesicle-mediated transport)|go:"GO:0048205"(COPI coating of Golgi vesicle)|go:"GO:0005198"(structur…	-	-	-	figure legend:1 A/B/D, Supplementary Table 1.|dataset:Neurodegeneration - Publications depicting interactions involved in neurodegenerative diseases.|dataset:Parkinsons - Interactions investigated in the context of Parkinsons disease|full coverage:Only protein-protein interactions|curation depth:imex curation	taxid:9606(human-293)|taxid:9606(Homo sapiens transformed primary embryonal kidney cells)	-	2014-04-16	2014-08-04	FALSE	tandem tag:c-c	-	-	-	psi-mi:"MI:0102"(sequence tag identification)	psi-mi:"MI:0102"(sequence tag identification)	yes	no	no
Q5S007	O14625	intact:EBI-5323863|uniprotkb:Q8NCX9|uniprotkb:Q6ZS50|uniprotkb:A6NJU2	intact:EBI-2871971|uniprotkb:Q53YA3|uniprotkb:Q92840	psi-mi:lrrk2_human(display_long)|uniprotkb:LRRK2(gene name)|psi-mi:LRRK2(display_short)|uniprotkb:PARK8(gene name synonym)|uniprotkb:Dardarin(gene name synonym)	psi-mi:cxl11_human(display_long)|uniprotkb:CXCL11(gene name)|psi-mi:CXCL11(display_short)|uniprotkb:ITAC(gene name synonym)|uniprotkb:SCYB11(gene name synonym)|uniprotkb:SCYB9B(gene name synonym)|uniprotkb:Beta-R1(gene name synonym)|uniprotkb:H174(gene name synonym)|uniprotkb:Interferon gamma-inducible protein 9(gene name synonym)|uniprotkb:Interferon-inducible T-cell alpha chemoattractant(gene n…	psi-mi:"MI:0089"(protein array)	Beilina et al. (2014)	24510904	taxid:9606(human)|taxid:9606(Homo sapiens)	taxid:9606(human)|taxid:9606(Homo sapiens)	psi-mi:"MI:0407"(direct interaction)	psi-mi:"MI:0469"(IntAct)	intact:EBI-9236849|imex:IM-22223-17	intact-miscore:0.44	-	psi-mi:"MI:0499"(unspecified role)	psi-mi:"MI:0499"(unspecified role)	psi-mi:"MI:0498"(prey)	psi-mi:"MI:0496"(bait)	psi-mi:"MI:0326"(protein)	psi-mi:"MI:0326"(protein)	interpro:IPR025875|interpro:IPR017986|interpro:IPR001680(WD40 repeat)|interpro:IPR015943(WD40/YVTN repeat-like)|interpro:IPR001806(Ras GTPase)|interpro:IPR005225(Small GTP-binding protein)|interpro:IPR008271(Serine/threonine protein kinase, active site)|interpro:IPR020859|interpro:IPR017441(Protein kinase ATP binding, conserved site)|interpro:IPR000719(Protein kinase, core)|interpro:IPR013684(Mir…	interpro:IPR001811(Small chemokine, interleukin-8-like)|interpro:IPR018048|interpro:IPR001089(Small chemokine, C-X-C)|interpro:IPR027221|rcsb pdb:1RJT|go:"GO:0006954"(inflammatory response)|go:"GO:0007267"(cell-cell signaling)|go:"GO:0005615"(extracellular space)|go:"GO:0051281"(positive regulation of release of sequestered calcium ion into cytosol)|go:"GO:0048248"(CXCR3 chemokine receptor bindin…	-	-	-	figure legend:Supp Table 2viii|dataset:Parkinsons - Interactions investigated in the context of Parkinsons disease|dataset:Neurodegeneration - Publications depicting interactions involved in neurodegenerative diseases.|full coverage:Only protein-protein interactions|curation depth:imex curation	taxid:-1(in vitro)|taxid:-1(In vitro)	-	2014-02-12	2014-07-14	FALSE	flag tag:?-?	glutathione s tranferase tag:n-n	-	-	psi-mi:"MI:0867"(tag visualisation by fluorescence)	psi-mi:"MI:0867"(tag visualisation by fluorescence)	yes	no	no
Q5S007	O14640-2	intact:EBI-5323863|uniprotkb:Q8NCX9|uniprotkb:Q6ZS50|uniprotkb:A6NJU2	intact:EBI-6504027	psi-mi:lrrk2_human(display_long)|uniprotkb:LRRK2(gene name)|psi-mi:LRRK2(display_short)|uniprotkb:PARK8(gene name synonym)|uniprotkb:Dardarin(gene name synonym)	psi-mi:o14640-2(display_long)|uniprotkb:DVL1(gene name)|psi-mi:DVL1(display_short)|uniprotkb:DSH homolog 1(gene name synonym)	psi-mi:"MI:0663"(confocal microscopy)	Sancho et al. (2009)	19625296	taxid:9606(human)|taxid:9606(Homo sapiens)	taxid:9606(human)|taxid:9606(Homo sapiens)	psi-mi:"MI:0403"(colocalization)	psi-mi:"MI:0469"(IntAct)	intact:EBI-6504446|imex:IM-18642-13	intact-miscore:0.54	-	psi-mi:"MI:0499"(unspecified role)	psi-mi:"MI:0499"(unspecified role)	psi-mi:"MI:0497"(neutral component)	psi-mi:"MI:0497"(neutral component)	psi-mi:"MI:0326"(protein)	psi-mi:"MI:0326"(protein)	interpro:IPR025875|interpro:IPR017986|interpro:IPR001680(WD40 repeat)|interpro:IPR015943(WD40/YVTN repeat-like)|interpro:IPR001806(Ras GTPase)|interpro:IPR005225(Small GTP-binding protein)|interpro:IPR008271(Serine/threonine protein kinase, active site)|interpro:IPR020859|interpro:IPR017441(Protein kinase ATP binding, conserved site)|interpro:IPR000719(Protein kinase, core)|interpro:IPR013684(Mir…	intact:EBI-723489(isoform-parent)	go:"GO:0005886"(plasma membrane)	-	-	figure legend:4 G-I|comment:Deletion of the N-terminal DIX region resulted in the loss of cytoplasmic DVL1 aggregates and the redistribution of FLAG-DVL1?öDIX and myc-LRRK2 throughout the cytoplasm with some enrichment at the cell membrane.|dataset:Neurodegeneration - Publications depicting interactions involved in neurodegenerative diseases.|dataset:Parkinsons - Interactions investigated in the …	taxid:9606(human-293)|taxid:9606(Homo sapiens transformed primary embryonal kidney cells)	-	2013-01-29	2013-01-29	FALSE	myc tag:n-n	flag tag:n-n|sufficient binding region:76-670	-	-	psi-mi:"MI:1200"(immunocytochemistry)	psi-mi:"MI:1200"(immunocytochemistry)	yes	no	no
Q5S007	O14640-2	intact:EBI-5323863|uniprotkb:Q8NCX9|uniprotkb:Q6ZS50|uniprotkb:A6NJU2	intact:EBI-6504027	psi-mi:lrrk2_human(display_long)|uniprotkb:LRRK2(gene name)|psi-mi:LRRK2(display_short)|uniprotkb:PARK8(gene name synonym)|uniprotkb:Dardarin(gene name synonym)	psi-mi:o14640-2(display_long)|uniprotkb:DVL1(gene name)|psi-mi:DVL1(display_short)|uniprotkb:DSH homolog 1(gene name synonym)	psi-mi:"MI:0018"(two hybrid)	Sancho et al. (2009)	19625296	taxid:9606(human)|taxid:9606(Homo sapiens)	taxid:9606(human)|taxid:9606(Homo sapiens)	psi-mi:"MI:0915"(physical association)	psi-mi:"MI:0469"(IntAct)	intact:EBI-6504033|imex:IM-18642-5	intact-miscore:0.54	-	psi-mi:"MI:0499"(unspecified role)	psi-mi:"MI:0499"(unspecified role)	psi-mi:"MI:0496"(bait)	psi-mi:"MI:0498"(prey)	psi-mi:"MI:0326"(protein)	psi-mi:"MI:0326"(protein)	interpro:IPR025875|interpro:IPR017986|interpro:IPR001680(WD40 repeat)|interpro:IPR015943(WD40/YVTN repeat-like)|interpro:IPR001806(Ras GTPase)|interpro:IPR005225(Small GTP-binding protein)|interpro:IPR008271(Serine/threonine protein kinase, active site)|interpro:IPR020859|interpro:IPR017441(Protein kinase ATP binding, conserved site)|interpro:IPR000719(Protein kinase, core)|interpro:IPR013684(Mir…	intact:EBI-723489(isoform-parent)|interpro:IPR000591(Pleckstrin/ G-protein, interacting region)	-	-	-	figure legend:1A, 2A, 4J,6B/C|comment:Substitutions at residues R1441 and R1728 appear to strengthen the LRRK2ÔÇôDVL1 interaction, specifically for full-length DVL1 only.|dataset:Neurodegeneration - Publications depicting interactions involved in neurodegenerative diseases.|dataset:Parkinsons - Interactions investigated in the context of Parkinsons disease|full coverage:Only protein-protein inter…	taxid:4932(yeasx)|taxid:4932("Saccharomyces cerevisiae (Baker's yeast)")	-	2013-01-29	2013-02-13	FALSE	mutation increasing interaction:1728-1728|mutation increasing interaction:1441-1441|mutation decreasing interaction:1699-1699|mutation increasing interaction:1728-1728|mutation increasing interaction:1441-1441|mutation increasing interaction:1441-1441	necessary binding region:399-476	-	-	psi-mi:"MI:0396"(predetermined participant)	psi-mi:"MI:0396"(predetermined participant)	no	yes	no
Q5S007	O14641	intact:EBI-5323863|uniprotkb:Q8NCX9|uniprotkb:Q6ZS50|uniprotkb:A6NJU2	intact:EBI-740850|uniprotkb:Q53XM0|uniprotkb:D3DTN3	psi-mi:lrrk2_human(display_long)|uniprotkb:LRRK2(gene name)|psi-mi:LRRK2(display_short)|uniprotkb:PARK8(gene name synonym)|uniprotkb:Dardarin(gene name synonym)	psi-mi:dvl2_human(display_long)|uniprotkb:DSH homolog 2(gene name synonym)|uniprotkb:DVL2(gene name)|psi-mi:DVL2(display_short)	psi-mi:"MI:0007"(anti tag coimmunoprecipitation)	Sancho et al. (2009)	19625296	taxid:9606(human)|taxid:9606(Homo sapiens)	taxid:9606(human)|taxid:9606(Homo sapiens)	psi-mi:"MI:0915"(physical association)	psi-mi:"MI:0469"(IntAct)	intact:EBI-6504104|imex:IM-18642-7	intact-miscore:0.51	-	psi-mi:"MI:0499"(unspecified role)	psi-mi:"MI:0499"(unspecified role)	psi-mi:"MI:0498"(prey)	psi-mi:"MI:0496"(bait)	psi-mi:"MI:0326"(protein)	psi-mi:"MI:0326"(protein)	interpro:IPR025875|interpro:IPR017986|interpro:IPR001680(WD40 repeat)|interpro:IPR015943(WD40/YVTN repeat-like)|interpro:IPR001806(Ras GTPase)|interpro:IPR005225(Small GTP-binding protein)|interpro:IPR008271(Serine/threonine protein kinase, active site)|interpro:IPR020859|interpro:IPR017441(Protein kinase ATP binding, conserved site)|interpro:IPR000719(Protein kinase, core)|interpro:IPR013684(Mir…	interpro:IPR029071|interpro:IPR011991(Winged helix repressor DNA-binding)|interpro:IPR001478(PDZ/DHR/GLGF)|interpro:IPR015506(Dishevelled related protein)|interpro:IPR001158(DIX)|interpro:IPR003351(Dishevelled protein)|interpro:IPR024580|interpro:IPR008341(Dishevelled-2 region)|interpro:IPR008339(Dishevelled region)|interpro:IPR000591(Pleckstrin/ G-protein, interacting region)|rcsb pdb:3CC0|rcsb …	-	-	-	figure legend:1B, 4K.|dataset:Neurodegeneration - Publications depicting interactions involved in neurodegenerative diseases.|dataset:Parkinsons - Interactions investigated in the context of Parkinsons disease|full coverage:Only protein-protein interactions|curation depth:imex curation	taxid:9606(human-293)|taxid:9606(Homo sapiens transformed primary embryonal kidney cells)	-	2013-01-29	2013-02-12	FALSE	myc tag:n-n|sufficient binding region:1331-1869..1877	flag tag:n-n|sufficient binding region:85-736	-	-	psi-mi:"MI:0705"(anti tag western blot)	psi-mi:"MI:0705"(anti tag western blot)	yes	no	yes
Q5S007	O14641	intact:EBI-5323863|uniprotkb:Q8NCX9|uniprotkb:Q6ZS50|uniprotkb:A6NJU2	intact:EBI-740850|uniprotkb:Q53XM0|uniprotkb:D3DTN3	psi-mi:lrrk2_human(display_long)|uniprotkb:LRRK2(gene name)|psi-mi:LRRK2(display_short)|uniprotkb:PARK8(gene name synonym)|uniprotkb:Dardarin(gene name synonym)	psi-mi:dvl2_human(display_long)|uniprotkb:DSH homolog 2(gene name synonym)|uniprotkb:DVL2(gene name)|psi-mi:DVL2(display_short)	psi-mi:"MI:0018"(two hybrid)	Sancho et al. (2009)	19625296	taxid:9606(human)|taxid:9606(Homo sapiens)	taxid:9606(human)|taxid:9606(Homo sapiens)	psi-mi:"MI:0915"(physical association)	psi-mi:"MI:0469"(IntAct)	intact:EBI-6504009|imex:IM-18642-3	intact-miscore:0.51	-	psi-mi:"MI:0499"(unspecified role)	psi-mi:"MI:0499"(unspecified role)	psi-mi:"MI:0496"(bait)	psi-mi:"MI:0498"(prey)	psi-mi:"MI:0326"(protein)	psi-mi:"MI:0326"(protein)	interpro:IPR025875|interpro:IPR017986|interpro:IPR001680(WD40 repeat)|interpro:IPR015943(WD40/YVTN repeat-like)|interpro:IPR001806(Ras GTPase)|interpro:IPR005225(Small GTP-binding protein)|interpro:IPR008271(Serine/threonine protein kinase, active site)|interpro:IPR020859|interpro:IPR017441(Protein kinase ATP binding, conserved site)|interpro:IPR000719(Protein kinase, core)|interpro:IPR013684(Mir…	interpro:IPR029071|interpro:IPR011991(Winged helix repressor DNA-binding)|interpro:IPR001478(PDZ/DHR/GLGF)|interpro:IPR015506(Dishevelled related protein)|interpro:IPR001158(DIX)|interpro:IPR003351(Dishevelled protein)|interpro:IPR024580|interpro:IPR008341(Dishevelled-2 region)|interpro:IPR008339(Dishevelled region)|interpro:IPR000591(Pleckstrin/ G-protein, interacting region)|rcsb pdb:3CC0|rcsb …	-	-	-	figure legend:1A, 4J, 6B/E|comment:An intact ROC-COR tandem domain is required for LRRK2-DVL interactions.|dataset:Neurodegeneration - Publications depicting interactions involved in neurodegenerative diseases.|dataset:Parkinsons - Interactions investigated in the context of Parkinsons disease|full coverage:Only protein-protein interactions|curation depth:imex curation	taxid:4932(yeasx)|taxid:4932("Saccharomyces cerevisiae (Baker's yeast)")	-	2013-01-29	2013-01-29	FALSE	sufficient binding region:1331-1869..1877|mutation decreasing interaction:1699-1699|mutation decreasing interaction:1514-1514	sufficient binding region:85-736	-	-	psi-mi:"MI:0396"(predetermined participant)	psi-mi:"MI:0396"(predetermined participant)	yes	yes	yes
Q5S007	O14733	intact:EBI-5323863|uniprotkb:Q8NCX9|uniprotkb:Q6ZS50|uniprotkb:A6NJU2	intact:EBI-492605|uniprotkb:B2R9S5|uniprotkb:Q8IY10|uniprotkb:Q1PG43|uniprotkb:D6W659|uniprotkb:O60453|uniprotkb:O60452|uniprotkb:O14816|uniprotkb:O14648	psi-mi:lrrk2_human(display_long)|uniprotkb:LRRK2(gene name)|psi-mi:LRRK2(display_short)|uniprotkb:PARK8(gene name synonym)|uniprotkb:Dardarin(gene name synonym)	psi-mi:mp2k7_human(display_long)|uniprotkb:MAPK/ERK kinase 7(gene name synonym)|uniprotkb:JNK-activating kinase 2(gene name synonym)|uniprotkb:c-Jun N-terminal kinase kinase 2(gene name synonym)|uniprotkb:MAP2K7(gene name)|psi-mi:MAP2K7(display_short)|uniprotkb:JNKK2(gene name synonym)|uniprotkb:MKK7(gene name synonym)|uniprotkb:PRKMK7(gene name synonym)|uniprotkb:MEK7(gene name synonym)|uniprotk…	psi-mi:"MI:0007"(anti tag coimmunoprecipitation)	Hsu et al. (2010)	20067578	taxid:9606(human)|taxid:9606(Homo sapiens)	taxid:9606(human)|taxid:9606(Homo sapiens)	psi-mi:"MI:0915"(physical association)	psi-mi:"MI:0469"(IntAct)	intact:EBI-6507481|imex:IM-18648-5	intact-miscore:0.40	-	psi-mi:"MI:0499"(unspecified role)	psi-mi:"MI:0499"(unspecified role)	psi-mi:"MI:0496"(bait)	psi-mi:"MI:0498"(prey)	psi-mi:"MI:0326"(protein)	psi-mi:"MI:0326"(protein)	interpro:IPR025875|interpro:IPR017986|interpro:IPR001680(WD40 repeat)|interpro:IPR015943(WD40/YVTN repeat-like)|interpro:IPR001806(Ras GTPase)|interpro:IPR005225(Small GTP-binding protein)|interpro:IPR008271(Serine/threonine protein kinase, active site)|interpro:IPR020859|interpro:IPR017441(Protein kinase ATP binding, conserved site)|interpro:IPR000719(Protein kinase, core)|interpro:IPR013684(Mir…	interpro:IPR002290(Serine/threonine protein kinase)|interpro:IPR008271(Serine/threonine protein kinase, active site)|interpro:IPR000719(Protein kinase, core)|interpro:IPR011009(Protein kinase-like)|rcsb pdb:2DYL|go:"GO:0034142"(toll-like receptor 4 signaling pathway)|go:"GO:0034138"(toll-like receptor 3 signaling pathway)|go:"GO:0034134"(toll-like receptor 2 signaling pathway)|go:"GO:0002755"(MyD…	-	-	-	figure legend:2B|dataset:Neurodegeneration - Publications depicting interactions involved in neurodegenerative diseases.|dataset:Parkinsons - Interactions investigated in the context of Parkinsons disease|full coverage:Only protein-protein interactions|curation depth:imex curation	taxid:9606(human-293ft)|taxid:9606(Homo sapiens HEK293FT cell line)	-	2013-01-30	2013-02-04	FALSE	sufficient binding region:1879-2138(IPR000719)|myc tag:?-?|sufficient binding region:1511-1878	flag tag:n-n	-	-	psi-mi:"MI:0705"(anti tag western blot)	psi-mi:"MI:0705"(anti tag western blot)	yes	no	yes
Q5S007	O14733	intact:EBI-5323863|uniprotkb:Q8NCX9|uniprotkb:Q6ZS50|uniprotkb:A6NJU2	intact:EBI-492605|uniprotkb:B2R9S5|uniprotkb:Q8IY10|uniprotkb:Q1PG43|uniprotkb:D6W659|uniprotkb:O60453|uniprotkb:O60452|uniprotkb:O14816|uniprotkb:O14648	psi-mi:lrrk2_human(display_long)|uniprotkb:LRRK2(gene name)|psi-mi:LRRK2(display_short)|uniprotkb:PARK8(gene name synonym)|uniprotkb:Dardarin(gene name synonym)	psi-mi:mp2k7_human(display_long)|uniprotkb:MAPK/ERK kinase 7(gene name synonym)|uniprotkb:JNK-activating kinase 2(gene name synonym)|uniprotkb:c-Jun N-terminal kinase kinase 2(gene name synonym)|uniprotkb:MAP2K7(gene name)|psi-mi:MAP2K7(display_short)|uniprotkb:JNKK2(gene name synonym)|uniprotkb:MKK7(gene name synonym)|uniprotkb:PRKMK7(gene name synonym)|uniprotkb:MEK7(gene name synonym)|uniprotk…	psi-mi:"MI:0007"(anti tag coimmunoprecipitation)	Hsu et al. (2010)	20067578	taxid:9606(human)|taxid:9606(Homo sapiens)	taxid:9606(human)|taxid:9606(Homo sapiens)	psi-mi:"MI:0915"(physical association)	psi-mi:"MI:0469"(IntAct)	intact:EBI-6507494|imex:IM-18648-6	intact-miscore:0.40	-	psi-mi:"MI:0499"(unspecified role)	psi-mi:"MI:0499"(unspecified role)	psi-mi:"MI:0498"(prey)	psi-mi:"MI:0496"(bait)	psi-mi:"MI:0326"(protein)	psi-mi:"MI:0326"(protein)	interpro:IPR025875|interpro:IPR017986|interpro:IPR001680(WD40 repeat)|interpro:IPR015943(WD40/YVTN repeat-like)|interpro:IPR001806(Ras GTPase)|interpro:IPR005225(Small GTP-binding protein)|interpro:IPR008271(Serine/threonine protein kinase, active site)|interpro:IPR020859|interpro:IPR017441(Protein kinase ATP binding, conserved site)|interpro:IPR000719(Protein kinase, core)|interpro:IPR013684(Mir…	interpro:IPR002290(Serine/threonine protein kinase)|interpro:IPR008271(Serine/threonine protein kinase, active site)|interpro:IPR000719(Protein kinase, core)|interpro:IPR011009(Protein kinase-like)|rcsb pdb:2DYL|go:"GO:0034142"(toll-like receptor 4 signaling pathway)|go:"GO:0034138"(toll-like receptor 3 signaling pathway)|go:"GO:0034134"(toll-like receptor 2 signaling pathway)|go:"GO:0002755"(MyD…	-	-	-	figure legend:2A|caution:Figure 2C states a dominant negative K82A mutation in MKK7 reduces LRRK2 binding, only there is no lysine at position 82 in MKK7 nor in any MKK7 isoforms.|dataset:Neurodegeneration - Publications depicting interactions involved in neurodegenerative diseases.|dataset:Parkinsons - Interactions investigated in the context of Parkinsons disease|full coverage:Only protein-prot…	taxid:9606(human-293ft)|taxid:9606(Homo sapiens HEK293FT cell line)	-	2013-01-30	2013-02-04	FALSE	v5 tag:c-c|his tag:c-c	flag tag:n-n	-	-	psi-mi:"MI:0705"(anti tag western blot)	psi-mi:"MI:0705"(anti tag western blot)	yes	no	no
Q5S007	O14966	intact:EBI-5323863|uniprotkb:Q8NCX9|uniprotkb:Q6ZS50|uniprotkb:A6NJU2	intact:EBI-372165|uniprotkb:C9JE77|uniprotkb:B4E1K3	psi-mi:lrrk2_human(display_long)|uniprotkb:LRRK2(gene name)|psi-mi:LRRK2(display_short)|uniprotkb:PARK8(gene name synonym)|uniprotkb:Dardarin(gene name synonym)	psi-mi:rab7l_human(display_long)|uniprotkb:RAB29(gene name)|psi-mi:RAB29(display_short)|uniprotkb:RAB7L1(gene name synonym)|uniprotkb:Rab-7-like protein 1(gene name synonym)|uniprotkb:Ras-related protein Rab-29(gene name synonym)	psi-mi:"MI:0007"(anti tag coimmunoprecipitation)	Beilina et al. (2014)	24510904	taxid:9606(human)|taxid:9606(Homo sapiens)	taxid:9606(human)|taxid:9606(Homo sapiens)	psi-mi:"MI:0915"(physical association)	psi-mi:"MI:0469"(IntAct)	intact:EBI-9250390|imex:IM-22223-76	intact-miscore:0.63	-	psi-mi:"MI:0499"(unspecified role)	psi-mi:"MI:0499"(unspecified role)	psi-mi:"MI:0496"(bait)	psi-mi:"MI:0498"(prey)	psi-mi:"MI:0326"(protein)	psi-mi:"MI:0326"(protein)	interpro:IPR025875|interpro:IPR017986|interpro:IPR001680(WD40 repeat)|interpro:IPR015943(WD40/YVTN repeat-like)|interpro:IPR001806(Ras GTPase)|interpro:IPR005225(Small GTP-binding protein)|interpro:IPR008271(Serine/threonine protein kinase, active site)|interpro:IPR020859|interpro:IPR017441(Protein kinase ATP binding, conserved site)|interpro:IPR000719(Protein kinase, core)|interpro:IPR013684(Mir…	interpro:IPR027417|interpro:IPR003579(Ras small GTPase, Rab type)|interpro:IPR001806(Ras GTPase)|interpro:IPR005225(Small GTP-binding protein)|go:"GO:0070062"(extracellular vesicular exosome)|go:"GO:0007264"(small GTPase mediated signal transduction)|go:"GO:0015031"(protein transport)|go:"GO:0003924"(GTPase activity)|go:"GO:0005525"(GTP binding)|go:"GO:0005886"(plasma membrane)|go:"GO:0090316"(po…	-	-	-	figure legend:Supp 5 A/B|comment:ANOVA showed no significant differences between variants.|dataset:Parkinsons - Interactions investigated in the context of Parkinsons disease|dataset:Neurodegeneration - Publications depicting interactions involved in neurodegenerative diseases.|full coverage:Only protein-protein interactions|curation depth:imex curation	taxid:9606(human-293ft)|taxid:9606(Homo sapiens HEK293FT cell line)	-	2014-02-12	2014-07-15	FALSE	flag tag:?-?	myc tag:n-n	-	-	psi-mi:"MI:0705"(anti tag western blot)	psi-mi:"MI:0705"(anti tag western blot)	yes	no	no
Q5S007	O14966	intact:EBI-5323863|uniprotkb:Q8NCX9|uniprotkb:Q6ZS50|uniprotkb:A6NJU2	intact:EBI-372165|uniprotkb:C9JE77|uniprotkb:B4E1K3	psi-mi:lrrk2_human(display_long)|uniprotkb:LRRK2(gene name)|psi-mi:LRRK2(display_short)|uniprotkb:PARK8(gene name synonym)|uniprotkb:Dardarin(gene name synonym)	psi-mi:rab7l_human(display_long)|uniprotkb:RAB29(gene name)|psi-mi:RAB29(display_short)|uniprotkb:RAB7L1(gene name synonym)|uniprotkb:Rab-7-like protein 1(gene name synonym)|uniprotkb:Ras-related protein Rab-29(gene name synonym)	psi-mi:"MI:0663"(confocal microscopy)	Beilina et al. (2014)	24510904	taxid:9606(human)|taxid:9606(Homo sapiens)	taxid:9606(human)|taxid:9606(Homo sapiens)	psi-mi:"MI:0403"(colocalization)	psi-mi:"MI:0469"(IntAct)	intact:EBI-9250754|imex:IM-22223-79	intact-miscore:0.63	-	psi-mi:"MI:0499"(unspecified role)	psi-mi:"MI:0499"(unspecified role)	psi-mi:"MI:0497"(neutral component)	psi-mi:"MI:0497"(neutral component)	psi-mi:"MI:0326"(protein)	psi-mi:"MI:0326"(protein)	interpro:IPR025875|interpro:IPR017986|interpro:IPR001680(WD40 repeat)|interpro:IPR015943(WD40/YVTN repeat-like)|interpro:IPR001806(Ras GTPase)|interpro:IPR005225(Small GTP-binding protein)|interpro:IPR008271(Serine/threonine protein kinase, active site)|interpro:IPR020859|interpro:IPR017441(Protein kinase ATP binding, conserved site)|interpro:IPR000719(Protein kinase, core)|interpro:IPR013684(Mir…	interpro:IPR027417|interpro:IPR003579(Ras small GTPase, Rab type)|interpro:IPR001806(Ras GTPase)|interpro:IPR005225(Small GTP-binding protein)|go:"GO:0070062"(extracellular vesicular exosome)|go:"GO:0007264"(small GTPase mediated signal transduction)|go:"GO:0015031"(protein transport)|go:"GO:0003924"(GTPase activity)|go:"GO:0005525"(GTP binding)|go:"GO:0005886"(plasma membrane)|go:"GO:0090316"(po…	go:"GO:0005802"(trans-Golgi network)	-	-	figure legend:Supp fig 9/11/12C/12D|comment:Rab7L1 and LRRK2 were found in swollen vesicles near lysosomes.|dataset:Parkinsons - Interactions investigated in the context of Parkinsons disease|dataset:Neurodegeneration - Publications depicting interactions involved in neurodegenerative diseases.|full coverage:Only protein-protein interactions|curation depth:imex curation	taxid:9606(human-293ft)|taxid:9606(Homo sapiens HEK293FT cell line)	-	2014-02-12	2014-03-03	FALSE	-	-	-	-	psi-mi:"MI:1200"(immunocytochemistry)	psi-mi:"MI:1200"(immunocytochemistry)	no	no	no
Q5S007	O14966	intact:EBI-5323863|uniprotkb:Q8NCX9|uniprotkb:Q6ZS50|uniprotkb:A6NJU2	intact:EBI-372165|uniprotkb:C9JE77|uniprotkb:B4E1K3	psi-mi:lrrk2_human(display_long)|uniprotkb:LRRK2(gene name)|psi-mi:LRRK2(display_short)|uniprotkb:PARK8(gene name synonym)|uniprotkb:Dardarin(gene name synonym)	psi-mi:rab7l_human(display_long)|uniprotkb:RAB29(gene name)|psi-mi:RAB29(display_short)|uniprotkb:RAB7L1(gene name synonym)|uniprotkb:Rab-7-like protein 1(gene name synonym)|uniprotkb:Ras-related protein Rab-29(gene name synonym)	psi-mi:"MI:0007"(anti tag coimmunoprecipitation)	Beilina et al. (2014)	24510904	taxid:9606(human)|taxid:9606(Homo sapiens)	taxid:9606(human)|taxid:9606(Homo sapiens)	psi-mi:"MI:0915"(physical association)	psi-mi:"MI:0469"(IntAct)	intact:EBI-9247432|imex:IM-22223-47	intact-miscore:0.63	-	psi-mi:"MI:0499"(unspecified role)	psi-mi:"MI:0499"(unspecified role)	psi-mi:"MI:0498"(prey)	psi-mi:"MI:0496"(bait)	psi-mi:"MI:0326"(protein)	psi-mi:"MI:0326"(protein)	interpro:IPR025875|interpro:IPR017986|interpro:IPR001680(WD40 repeat)|interpro:IPR015943(WD40/YVTN repeat-like)|interpro:IPR001806(Ras GTPase)|interpro:IPR005225(Small GTP-binding protein)|interpro:IPR008271(Serine/threonine protein kinase, active site)|interpro:IPR020859|interpro:IPR017441(Protein kinase ATP binding, conserved site)|interpro:IPR000719(Protein kinase, core)|interpro:IPR013684(Mir…	interpro:IPR027417|interpro:IPR003579(Ras small GTPase, Rab type)|interpro:IPR001806(Ras GTPase)|interpro:IPR005225(Small GTP-binding protein)|go:"GO:0070062"(extracellular vesicular exosome)|go:"GO:0007264"(small GTPase mediated signal transduction)|go:"GO:0015031"(protein transport)|go:"GO:0003924"(GTPase activity)|go:"GO:0005525"(GTP binding)|go:"GO:0005886"(plasma membrane)|go:"GO:0090316"(po…	-	-	-	figure legend:1C, Supp 6I/J|dataset:Parkinsons - Interactions investigated in the context of Parkinsons disease|dataset:Neurodegeneration - Publications depicting interactions involved in neurodegenerative diseases.|full coverage:Only protein-protein interactions|curation depth:imex curation	taxid:9606(human-293ft)|taxid:9606(Homo sapiens HEK293FT cell line)	-	2014-02-12	2014-07-15	FALSE	-	flag tag:n-n|mutation increasing interaction:67-67|mutation increasing interaction:21-21	-	-	psi-mi:"MI:0113"(western blot)	psi-mi:"MI:0113"(western blot)	no	no	no
Q5S007	O14966	intact:EBI-5323863|uniprotkb:Q8NCX9|uniprotkb:Q6ZS50|uniprotkb:A6NJU2	intact:EBI-372165|uniprotkb:C9JE77|uniprotkb:B4E1K3	psi-mi:lrrk2_human(display_long)|uniprotkb:LRRK2(gene name)|psi-mi:LRRK2(display_short)|uniprotkb:PARK8(gene name synonym)|uniprotkb:Dardarin(gene name synonym)	psi-mi:rab7l_human(display_long)|uniprotkb:RAB29(gene name)|psi-mi:RAB29(display_short)|uniprotkb:RAB7L1(gene name synonym)|uniprotkb:Rab-7-like protein 1(gene name synonym)|uniprotkb:Ras-related protein Rab-29(gene name synonym)	psi-mi:"MI:0089"(protein array)	Beilina et al. (2014)	24510904	taxid:9606(human)|taxid:9606(Homo sapiens)	taxid:9606(human)|taxid:9606(Homo sapiens)	psi-mi:"MI:0407"(direct interaction)	psi-mi:"MI:0469"(IntAct)	intact:EBI-9247238|imex:IM-22223-36	intact-miscore:0.63	-	psi-mi:"MI:0499"(unspecified role)	psi-mi:"MI:0499"(unspecified role)	psi-mi:"MI:0498"(prey)	psi-mi:"MI:0496"(bait)	psi-mi:"MI:0326"(protein)	psi-mi:"MI:0326"(protein)	interpro:IPR025875|interpro:IPR017986|interpro:IPR001680(WD40 repeat)|interpro:IPR015943(WD40/YVTN repeat-like)|interpro:IPR001806(Ras GTPase)|interpro:IPR005225(Small GTP-binding protein)|interpro:IPR008271(Serine/threonine protein kinase, active site)|interpro:IPR020859|interpro:IPR017441(Protein kinase ATP binding, conserved site)|interpro:IPR000719(Protein kinase, core)|interpro:IPR013684(Mir…	interpro:IPR027417|interpro:IPR003579(Ras small GTPase, Rab type)|interpro:IPR001806(Ras GTPase)|interpro:IPR005225(Small GTP-binding protein)|go:"GO:0070062"(extracellular vesicular exosome)|go:"GO:0007264"(small GTPase mediated signal transduction)|go:"GO:0015031"(protein transport)|go:"GO:0003924"(GTPase activity)|go:"GO:0005525"(GTP binding)|go:"GO:0005886"(plasma membrane)|go:"GO:0090316"(po…	-	-	-	figure legend:Supp Table 2xxxii|dataset:Parkinsons - Interactions investigated in the context of Parkinsons disease|dataset:Neurodegeneration - Publications depicting interactions involved in neurodegenerative diseases.|full coverage:Only protein-protein interactions|curation depth:imex curation	taxid:-1(in vitro)|taxid:-1(In vitro)	-	2014-02-12	2014-07-15	FALSE	flag tag:?-?	glutathione s tranferase tag:n-n	-	-	psi-mi:"MI:0867"(tag visualisation by fluorescence)	psi-mi:"MI:0867"(tag visualisation by fluorescence)	yes	no	no
Q5S007	O14976	intact:EBI-5323863|uniprotkb:Q8NCX9|uniprotkb:Q6ZS50|uniprotkb:A6NJU2	intact:EBI-714707|uniprotkb:Q5U4P5|uniprotkb:Q9BVY6	psi-mi:lrrk2_human(display_long)|uniprotkb:LRRK2(gene name)|psi-mi:LRRK2(display_short)|uniprotkb:PARK8(gene name synonym)|uniprotkb:Dardarin(gene name synonym)	psi-mi:gak_human(display_long)|uniprotkb:GAK(gene name)|psi-mi:GAK(display_short)	psi-mi:"MI:0416"(fluorescence microscopy)	Beilina et al. (2014)	24510904	taxid:9606(human)|taxid:9606(Homo sapiens)	taxid:9606(human)|taxid:9606(Homo sapiens)	psi-mi:"MI:0403"(colocalization)	psi-mi:"MI:0469"(IntAct)	intact:EBI-9250637|imex:IM-22223-77	intact-miscore:0.72	-	psi-mi:"MI:0499"(unspecified role)	psi-mi:"MI:0499"(unspecified role)	psi-mi:"MI:0497"(neutral component)	psi-mi:"MI:0497"(neutral component)	psi-mi:"MI:0326"(protein)	psi-mi:"MI:0326"(protein)	interpro:IPR025875|interpro:IPR017986|interpro:IPR001680(WD40 repeat)|interpro:IPR015943(WD40/YVTN repeat-like)|interpro:IPR001806(Ras GTPase)|interpro:IPR005225(Small GTP-binding protein)|interpro:IPR008271(Serine/threonine protein kinase, active site)|interpro:IPR020859|interpro:IPR017441(Protein kinase ATP binding, conserved site)|interpro:IPR000719(Protein kinase, core)|interpro:IPR013684(Mir…	interpro:IPR014020(C2 tensin-type)|interpro:IPR008271(Serine/threonine protein kinase, active site)|interpro:IPR000719(Protein kinase, core)|interpro:IPR011009(Protein kinase-like)|interpro:IPR001623(Heat shock protein DnaJ, N-terminal)|interpro:IPR029023|interpro:IPR029021|interpro:IPR000008(C2 calcium-dependent membrane targeting)|rcsb pdb:4O38|rcsb pdb:4C59|rcsb pdb:4C58|rcsb pdb:4C57|go:"GO:0…	-	-	-	figure legend:Supp fig 8C|comment:"LRRK2 and GAK showed vesicular colocalization. (According to ref 26 -Biskup et al., 2006, LRRK2 immunoreactivity is associated with membranous and vesicular intracellular structures, including lysosomes, endosomes, transport vesicles, and mitochondria.)"|dataset:Parkinsons - Interactions investigated in the context of Parkinsons disease|dataset:Neurodegeneration…	taxid:10090(mouse-neuron)|taxid:10090(Mus musculus neuronal cell)	-	2014-02-12	2014-03-03	FALSE	flag tag:?-?	myc tag:n-n	-	-	psi-mi:"MI:1201"(anti-tag immunocytochemistry)	psi-mi:"MI:1201"(anti-tag immunocytochemistry)	yes	no	no
Q5S007	O14976	intact:EBI-5323863|uniprotkb:Q8NCX9|uniprotkb:Q6ZS50|uniprotkb:A6NJU2	intact:EBI-714707|uniprotkb:Q5U4P5|uniprotkb:Q9BVY6	psi-mi:lrrk2_human(display_long)|uniprotkb:LRRK2(gene name)|psi-mi:LRRK2(display_short)|uniprotkb:PARK8(gene name synonym)|uniprotkb:Dardarin(gene name synonym)	psi-mi:gak_human(display_long)|uniprotkb:GAK(gene name)|psi-mi:GAK(display_short)	psi-mi:"MI:0089"(protein array)	Reyniers et al. (2014)	24947832	taxid:9606(human)|taxid:9606(Homo sapiens)	taxid:9606(human)|taxid:9606(Homo sapiens)	psi-mi:"MI:0407"(direct interaction)	psi-mi:"MI:0469"(IntAct)	intact:EBI-9659643|imex:IM-22653-50	intact-miscore:0.72	-	psi-mi:"MI:0499"(unspecified role)	psi-mi:"MI:0499"(unspecified role)	psi-mi:"MI:0498"(prey)	psi-mi:"MI:0496"(bait)	psi-mi:"MI:0326"(protein)	psi-mi:"MI:0326"(protein)	interpro:IPR025875|interpro:IPR017986|interpro:IPR001680(WD40 repeat)|interpro:IPR015943(WD40/YVTN repeat-like)|interpro:IPR001806(Ras GTPase)|interpro:IPR005225(Small GTP-binding protein)|interpro:IPR008271(Serine/threonine protein kinase, active site)|interpro:IPR020859|interpro:IPR017441(Protein kinase ATP binding, conserved site)|interpro:IPR000719(Protein kinase, core)|interpro:IPR013684(Mir…	interpro:IPR014020(C2 tensin-type)|interpro:IPR008271(Serine/threonine protein kinase, active site)|interpro:IPR000719(Protein kinase, core)|interpro:IPR011009(Protein kinase-like)|interpro:IPR001623(Heat shock protein DnaJ, N-terminal)|interpro:IPR029023|interpro:IPR029021|interpro:IPR000008(C2 calcium-dependent membrane targeting)|rcsb pdb:4O38|rcsb pdb:4C59|rcsb pdb:4C58|rcsb pdb:4C57|go:"GO:0…	psi-mi:"MI:0469"(intact)	-	-	figure legend:1a, suppl. table 1|dataset:Neurodegeneration - Publications depicting interactions involved in neurodegenerative diseases.|dataset:Parkinsons - Interactions investigated in the context of Parkinsons disease|curation depth:imex curation	taxid:-1(in vitro)|taxid:-1(In vitro)	-	2014-06-19	2014-07-15	FALSE	flag tag:n-n("MI:0518")	glutathione s tranferase tag:?-?	-	-	psi-mi:"MI:0867"(tag visualisation by fluorescence)	psi-mi:"MI:0867"(tag visualisation by fluorescence)	yes	no	no
Q5S007	O14976	intact:EBI-5323863|uniprotkb:Q8NCX9|uniprotkb:Q6ZS50|uniprotkb:A6NJU2	intact:EBI-714707|uniprotkb:Q5U4P5|uniprotkb:Q9BVY6	psi-mi:lrrk2_human(display_long)|uniprotkb:LRRK2(gene name)|psi-mi:LRRK2(display_short)|uniprotkb:PARK8(gene name synonym)|uniprotkb:Dardarin(gene name synonym)	psi-mi:gak_human(display_long)|uniprotkb:GAK(gene name)|psi-mi:GAK(display_short)	psi-mi:"MI:0007"(anti tag coimmunoprecipitation)	Beilina et al. (2014)	24510904	taxid:9606(human)|taxid:9606(Homo sapiens)	taxid:9606(human)|taxid:9606(Homo sapiens)	psi-mi:"MI:0915"(physical association)	psi-mi:"MI:0469"(IntAct)	intact:EBI-9247447|imex:IM-22223-48	intact-miscore:0.72	-	psi-mi:"MI:0499"(unspecified role)	psi-mi:"MI:0499"(unspecified role)	psi-mi:"MI:0498"(prey)	psi-mi:"MI:0496"(bait)	psi-mi:"MI:0326"(protein)	psi-mi:"MI:0326"(protein)	interpro:IPR025875|interpro:IPR017986|interpro:IPR001680(WD40 repeat)|interpro:IPR015943(WD40/YVTN repeat-like)|interpro:IPR001806(Ras GTPase)|interpro:IPR005225(Small GTP-binding protein)|interpro:IPR008271(Serine/threonine protein kinase, active site)|interpro:IPR020859|interpro:IPR017441(Protein kinase ATP binding, conserved site)|interpro:IPR000719(Protein kinase, core)|interpro:IPR013684(Mir…	interpro:IPR014020(C2 tensin-type)|interpro:IPR008271(Serine/threonine protein kinase, active site)|interpro:IPR000719(Protein kinase, core)|interpro:IPR011009(Protein kinase-like)|interpro:IPR001623(Heat shock protein DnaJ, N-terminal)|interpro:IPR029023|interpro:IPR029021|interpro:IPR000008(C2 calcium-dependent membrane targeting)|rcsb pdb:4O38|rcsb pdb:4C59|rcsb pdb:4C58|rcsb pdb:4C57|go:"GO:0…	-	-	-	figure legend:1D|dataset:Parkinsons - Interactions investigated in the context of Parkinsons disease|dataset:Neurodegeneration - Publications depicting interactions involved in neurodegenerative diseases.|full coverage:Only protein-protein interactions|curation depth:imex curation	taxid:9606(human-293ft)|taxid:9606(Homo sapiens HEK293FT cell line)	-	2014-02-12	2014-02-26	FALSE	-	enhanced green fluorescent protein tag:n-n	-	-	psi-mi:"MI:0113"(western blot)	psi-mi:"MI:0113"(western blot)	no	no	no
Q5S007	O15240	intact:EBI-5323863|uniprotkb:Q8NCX9|uniprotkb:Q6ZS50|uniprotkb:A6NJU2	intact:EBI-9656599|uniprotkb:Q9UDW8	psi-mi:lrrk2_human(display_long)|uniprotkb:LRRK2(gene name)|psi-mi:LRRK2(display_short)|uniprotkb:PARK8(gene name synonym)|uniprotkb:Dardarin(gene name synonym)	psi-mi:vgf_human(display_long)|uniprotkb:VGF(gene name)|psi-mi:VGF(display_short)	psi-mi:"MI:0007"(anti tag coimmunoprecipitation)	Reyniers et al. (2014)	24947832	taxid:9606(human)|taxid:9606(Homo sapiens)	taxid:9606(human)|taxid:9606(Homo sapiens)	psi-mi:"MI:0914"(association)	psi-mi:"MI:0469"(IntAct)	intact:EBI-9656431|imex:IM-22653-1	intact-miscore:0.35	psi-mi:"MI:1060"(spoke expansion)	psi-mi:"MI:0499"(unspecified role)	psi-mi:"MI:0499"(unspecified role)	psi-mi:"MI:0496"(bait)	psi-mi:"MI:0498"(prey)	psi-mi:"MI:0326"(protein)	psi-mi:"MI:0326"(protein)	interpro:IPR025875|interpro:IPR017986|interpro:IPR001680(WD40 repeat)|interpro:IPR015943(WD40/YVTN repeat-like)|interpro:IPR001806(Ras GTPase)|interpro:IPR005225(Small GTP-binding protein)|interpro:IPR008271(Serine/threonine protein kinase, active site)|interpro:IPR020859|interpro:IPR017441(Protein kinase ATP binding, conserved site)|interpro:IPR000719(Protein kinase, core)|interpro:IPR013684(Mir…	interpro:IPR026128|go:"GO:0032868"(response to insulin)|go:"GO:0002021"(response to dietary excess)|go:"GO:0009409"(response to cold)|go:"GO:0051591"(response to cAMP)|go:"GO:0001541"(ovarian follicle development)|go:"GO:0030073"(insulin secretion)|go:"GO:0042593"(glucose homeostasis)|go:"GO:0006091"(generation of precursor metabolites and energy)|go:"GO:0042742"(defense response to bacterium)|go…	-	-	-	figure legend:1b, suppl. table 2|dataset:Neurodegeneration - Publications depicting interactions involved in neurodegenerative diseases.|dataset:Parkinsons - Interactions investigated in the context of Parkinsons disease|curation depth:imex curation	taxid:9606(human-sh-sy5y)|taxid:9606(Homo sapiens)	-	2014-06-19	2014-07-15	FALSE	flag tag:n-n	-	-	-	psi-mi:"MI:0102"(sequence tag identification)	psi-mi:"MI:0102"(sequence tag identification)	yes	no	no
Q5S007	O15269	intact:EBI-5323863|uniprotkb:Q8NCX9|uniprotkb:Q6ZS50|uniprotkb:A6NJU2	intact:EBI-1044323|uniprotkb:A8K681|uniprotkb:Q5VWB4|uniprotkb:Q96IX6	psi-mi:lrrk2_human(display_long)|uniprotkb:LRRK2(gene name)|psi-mi:LRRK2(display_short)|uniprotkb:PARK8(gene name synonym)|uniprotkb:Dardarin(gene name synonym)	psi-mi:sptc1_human(display_long)|uniprotkb:Serine-palmitoyl-CoA transferase 1(gene name synonym)|uniprotkb:Long chain base biosynthesis protein 1(gene name synonym)|uniprotkb:SPTLC1(gene name)|psi-mi:SPTLC1(display_short)|uniprotkb:LCB1(gene name synonym)	psi-mi:"MI:0676"(tandem affinity purification)	Martin et al. (2014)	24725412	taxid:9606(human)|taxid:9606(Homo sapiens)	taxid:9606(human)|taxid:9606(Homo sapiens)	psi-mi:"MI:0914"(association)	psi-mi:"MI:0469"(IntAct)	intact:EBI-9515510|imex:IM-22527-1	intact-miscore:0.35	psi-mi:"MI:1060"(spoke expansion)	psi-mi:"MI:0499"(unspecified role)	psi-mi:"MI:0499"(unspecified role)	psi-mi:"MI:0496"(bait)	psi-mi:"MI:0498"(prey)	psi-mi:"MI:0326"(protein)	psi-mi:"MI:0326"(protein)	interpro:IPR025875|interpro:IPR017986|interpro:IPR001680(WD40 repeat)|interpro:IPR015943(WD40/YVTN repeat-like)|interpro:IPR001806(Ras GTPase)|interpro:IPR005225(Small GTP-binding protein)|interpro:IPR008271(Serine/threonine protein kinase, active site)|interpro:IPR020859|interpro:IPR017441(Protein kinase ATP binding, conserved site)|interpro:IPR000719(Protein kinase, core)|interpro:IPR013684(Mir…	interpro:IPR015422(Pyridoxal phosphate-dependent transferase, major region, subdomain 2)|interpro:IPR015421(Pyridoxal phosphate-dependent transferase, major region, subdomain 1)|interpro:IPR015424(Pyridoxal phosphate-dependent transferase, major region)|interpro:IPR004839(Aminotransferase, class I and II)|go:"GO:0006665"(sphingolipid metabolic process)|go:"GO:0005789"(endoplasmic reticulum membra…	-	-	-	figure legend:1 A/B/D, Supplementary Table 1.|dataset:Neurodegeneration - Publications depicting interactions involved in neurodegenerative diseases.|dataset:Parkinsons - Interactions investigated in the context of Parkinsons disease|full coverage:Only protein-protein interactions|curation depth:imex curation	taxid:9606(human-293)|taxid:9606(Homo sapiens transformed primary embryonal kidney cells)	-	2014-04-16	2014-08-04	FALSE	tandem tag:c-c	-	-	-	psi-mi:"MI:0102"(sequence tag identification)	psi-mi:"MI:0102"(sequence tag identification)	yes	no	no
Q5S007	O35095	intact:EBI-5323863|uniprotkb:Q8NCX9|uniprotkb:Q6ZS50|uniprotkb:A6NJU2	intact:EBI-8848768|uniprotkb:Q5PQW2	psi-mi:lrrk2_human(display_long)|uniprotkb:LRRK2(gene name)|psi-mi:LRRK2(display_short)|uniprotkb:PARK8(gene name synonym)|uniprotkb:Dardarin(gene name synonym)	psi-mi:ncdn_rat(display_long)|uniprotkb:Ncdn(gene name)|psi-mi:Ncdn(display_short)|uniprotkb:Neurite outgrowth-related protein from the rat brain(gene name synonym)|uniprotkb:Norbin(gene name synonym)	psi-mi:"MI:0096"(pull down)	Piccoli et al. (2014)	24687852	taxid:9606(human)|taxid:9606(Homo sapiens)	taxid:10116(rat)|taxid:10116("Rattus norvegicus (Rat)")	psi-mi:"MI:0914"(association)	psi-mi:"MI:0469"(IntAct)	intact:EBI-6665350|imex:IM-20537-1	intact-miscore:0.35	psi-mi:"MI:1060"(spoke expansion)	psi-mi:"MI:0499"(unspecified role)	psi-mi:"MI:0499"(unspecified role)	psi-mi:"MI:0496"(bait)	psi-mi:"MI:0498"(prey)	psi-mi:"MI:0326"(protein)	psi-mi:"MI:0326"(protein)	interpro:IPR025875|interpro:IPR017986|interpro:IPR001680(WD40 repeat)|interpro:IPR015943(WD40/YVTN repeat-like)|interpro:IPR001806(Ras GTPase)|interpro:IPR005225(Small GTP-binding protein)|interpro:IPR008271(Serine/threonine protein kinase, active site)|interpro:IPR020859|interpro:IPR017441(Protein kinase ATP binding, conserved site)|interpro:IPR000719(Protein kinase, core)|interpro:IPR013684(Mir…	interpro:IPR008709(Neurochondrin)|interpro:IPR016024(Armadillo-type fold)|go:"GO:0048168"(regulation of neuronal synaptic plasticity)|go:"GO:0031175"(neuron projection development)|go:"GO:0045453"(bone resorption)|go:"GO:0043025"(neuronal cell body)|go:"GO:0030425"(dendrite)|go:"GO:0005829"(cytosol)|go:"GO:0005515"(protein binding)|ensembl:ENSRNOP00000016229|ensembl:ENSRNOG00000011751|ensembl:ENS…	-	-	-	figure legend:table 1|dataset:Neurodegeneration - Publications depicting interactions involved in neurodegenerative diseases.|dataset:Parkinsons - Interactions investigated in the context of Parkinsons disease|full coverage:Only protein-protein interactions|curation depth:imex curation	taxid:-1(in vitro)|taxid:-1(In vitro)	-	2013-05-08	2013-11-11	FALSE	glutathione s tranferase tag:n-n|sufficient binding region:2124-2527(IPR017986)	-	-	-	psi-mi:"MI:0102"(sequence tag identification)	psi-mi:"MI:0102"(sequence tag identification)	yes	no	yes
Q5S007	O35179	intact:EBI-5323863|uniprotkb:Q8NCX9|uniprotkb:Q6ZS50|uniprotkb:A6NJU2	intact:EBI-1149197	psi-mi:lrrk2_human(display_long)|uniprotkb:LRRK2(gene name)|psi-mi:LRRK2(display_short)|uniprotkb:PARK8(gene name synonym)|uniprotkb:Dardarin(gene name synonym)	psi-mi:sh3g2_rat(display_long)|uniprotkb:Sh3gl2(gene name)|psi-mi:Sh3gl2(display_short)|uniprotkb:Endophilin-1(gene name synonym)|uniprotkb:SH3 domain-containing GRB2-like protein 2(gene name synonym)|uniprotkb:SH3 domain protein 2A(gene name synonym)|uniprotkb:SH3p4(gene name synonym)|uniprotkb:Sh3d2a(gene name synonym)|uniprotkb:Sh3p4(gene name synonym)	psi-mi:"MI:0096"(pull down)	Piccoli et al. (2014)	24687852	taxid:9606(human)|taxid:9606(Homo sapiens)	taxid:10116(rat)|taxid:10116("Rattus norvegicus (Rat)")	psi-mi:"MI:0914"(association)	psi-mi:"MI:0469"(IntAct)	intact:EBI-6665350|imex:IM-20537-1	intact-miscore:0.35	psi-mi:"MI:1060"(spoke expansion)	psi-mi:"MI:0499"(unspecified role)	psi-mi:"MI:0499"(unspecified role)	psi-mi:"MI:0496"(bait)	psi-mi:"MI:0498"(prey)	psi-mi:"MI:0326"(protein)	psi-mi:"MI:0326"(protein)	interpro:IPR025875|interpro:IPR017986|interpro:IPR001680(WD40 repeat)|interpro:IPR015943(WD40/YVTN repeat-like)|interpro:IPR001806(Ras GTPase)|interpro:IPR005225(Small GTP-binding protein)|interpro:IPR008271(Serine/threonine protein kinase, active site)|interpro:IPR020859|interpro:IPR017441(Protein kinase ATP binding, conserved site)|interpro:IPR000719(Protein kinase, core)|interpro:IPR013684(Mir…	interpro:IPR013315(Spectrin alpha chain)|interpro:IPR001452(Src homology-3)|interpro:IPR004148(BAR)|interpro:IPR027267|interpro:IPR028501|rcsb pdb:3IQL|rcsb pdb:2KNB|rcsb pdb:2C08|go:"GO:0008289"(lipid binding)|go:"GO:0005886"(plasma membrane)|go:"GO:0048488"(synaptic vesicle endocytosis)|go:"GO:0002090"(regulation of receptor internalization)|go:"GO:0005737"(cytoplasm)|go:"GO:0005515"(protein bi…	-	-	-	figure legend:table 1|dataset:Neurodegeneration - Publications depicting interactions involved in neurodegenerative diseases.|dataset:Parkinsons - Interactions investigated in the context of Parkinsons disease|full coverage:Only protein-protein interactions|curation depth:imex curation	taxid:-1(in vitro)|taxid:-1(In vitro)	-	2013-05-08	2013-11-11	FALSE	glutathione s tranferase tag:n-n|sufficient binding region:2124-2527(IPR017986)	-	-	-	psi-mi:"MI:0102"(sequence tag identification)	psi-mi:"MI:0102"(sequence tag identification)	yes	no	yes
Q5S007	O35244	intact:EBI-5323863|uniprotkb:Q8NCX9|uniprotkb:Q6ZS50|uniprotkb:A6NJU2	intact:EBI-915490	psi-mi:lrrk2_human(display_long)|uniprotkb:LRRK2(gene name)|psi-mi:LRRK2(display_short)|uniprotkb:PARK8(gene name synonym)|uniprotkb:Dardarin(gene name synonym)	psi-mi:prdx6_rat(display_long)|uniprotkb:Antioxidant protein 2(gene name synonym)|uniprotkb:1-Cys peroxiredoxin(gene name synonym)|uniprotkb:Acidic calcium-independent phospholipase A2(gene name synonym)|uniprotkb:Non-selenium glutathione peroxidase(gene name synonym)|uniprotkb:Thiol-specific antioxidant protein(gene name synonym)|uniprotkb:Prdx6(gene name)|psi-mi:Prdx6(display_short)|uniprotkb:A…	psi-mi:"MI:0096"(pull down)	Piccoli et al. (2014)	24687852	taxid:9606(human)|taxid:9606(Homo sapiens)	taxid:10116(rat)|taxid:10116("Rattus norvegicus (Rat)")	psi-mi:"MI:0914"(association)	psi-mi:"MI:0469"(IntAct)	intact:EBI-6665350|imex:IM-20537-1	intact-miscore:0.35	psi-mi:"MI:1060"(spoke expansion)	psi-mi:"MI:0499"(unspecified role)	psi-mi:"MI:0499"(unspecified role)	psi-mi:"MI:0496"(bait)	psi-mi:"MI:0498"(prey)	psi-mi:"MI:0326"(protein)	psi-mi:"MI:0326"(protein)	interpro:IPR025875|interpro:IPR017986|interpro:IPR001680(WD40 repeat)|interpro:IPR015943(WD40/YVTN repeat-like)|interpro:IPR001806(Ras GTPase)|interpro:IPR005225(Small GTP-binding protein)|interpro:IPR008271(Serine/threonine protein kinase, active site)|interpro:IPR020859|interpro:IPR017441(Protein kinase ATP binding, conserved site)|interpro:IPR000719(Protein kinase, core)|interpro:IPR013684(Mir…	interpro:IPR012336(Thioredoxin-like fold)|interpro:IPR019479|interpro:IPR024706|interpro:IPR000866(Alkyl hydroperoxide reductase/ Thiol specific antioxidant/ Mal allergen)|go:"GO:0042744"(hydrogen peroxide catabolic process)|go:"GO:0051920"(peroxiredoxin activity)|go:"GO:0004602"(glutathione peroxidase activity)|go:"GO:0005764"(lysosome)|go:"GO:0016023"(cytoplasmic membrane-bounded vesicle)|go:"G…	-	-	-	figure legend:table 1|dataset:Neurodegeneration - Publications depicting interactions involved in neurodegenerative diseases.|dataset:Parkinsons - Interactions investigated in the context of Parkinsons disease|full coverage:Only protein-protein interactions|curation depth:imex curation	taxid:-1(in vitro)|taxid:-1(In vitro)	-	2013-05-08	2013-11-11	FALSE	glutathione s tranferase tag:n-n|sufficient binding region:2124-2527(IPR017986)	-	-	-	psi-mi:"MI:0102"(sequence tag identification)	psi-mi:"MI:0102"(sequence tag identification)	yes	no	yes
Q5S006	O35526	intact:EBI-2693710|uniprotkb:Q8K062|uniprotkb:Q8CI84|uniprotkb:Q8BZJ6|uniprotkb:Q8BWG7|uniprotkb:E9QNJ2	intact:EBI-400878	psi-mi:lrrk2_mouse(display_long)|uniprotkb:Lrrk2(gene name)|psi-mi:Lrrk2(display_short)	psi-mi:stx1a_mouse(display_long)|uniprotkb:Stx1a(gene name)|psi-mi:Stx1a(display_short)|uniprotkb:Neuron-specific antigen HPC-1(gene name synonym)	psi-mi:"MI:0006"(anti bait coip)	Piccoli et al. (2014)	24687852	taxid:10090(mouse)|taxid:10090(Mus musculus)	taxid:10090(mouse)|taxid:10090(Mus musculus)	psi-mi:"MI:0914"(association)	psi-mi:"MI:0469"(IntAct)	intact:EBI-6666888|imex:IM-20537-5	intact-miscore:0.35	psi-mi:"MI:1060"(spoke expansion)	psi-mi:"MI:0499"(unspecified role)	psi-mi:"MI:0499"(unspecified role)	psi-mi:"MI:0496"(bait)	psi-mi:"MI:0498"(prey)	psi-mi:"MI:0326"(protein)	psi-mi:"MI:0326"(protein)	interpro:IPR001680(WD40 repeat)|interpro:IPR015943(WD40/YVTN repeat-like)|interpro:IPR001806(Ras GTPase)|interpro:IPR005225(Small GTP-binding protein)|interpro:IPR008271(Serine/threonine protein kinase, active site)|interpro:IPR020859|interpro:IPR017441(Protein kinase ATP binding, conserved site)|interpro:IPR000719(Protein kinase, core)|interpro:IPR013684(Miro-like)|interpro:IPR001611(Leucine-ric…	interpro:IPR028669|interpro:IPR000727(Target SNARE coiled-coil region)|interpro:IPR010989(t-SNARE)|interpro:IPR006011(Syntaxin, N-terminal)|interpro:IPR006012(Syntaxin/epimorphin, conserved site)|go:"GO:0070033"(synaptobrevin 2-SNAP-25-syntaxin-1a-complexin II complex)|go:"GO:0001948"(glycoprotein binding)|go:"GO:0000149"(SNARE binding)|go:"GO:0070032"(synaptobrevin 2-SNAP-25-syntaxin-1a-complexi…	-	-	-	figure legend:1e, table 1|dataset:Neurodegeneration - Publications depicting interactions involved in neurodegenerative diseases.|dataset:Parkinsons - Interactions investigated in the context of Parkinsons disease|full coverage:Only protein-protein interactions|curation depth:imex curation	taxid:10090(mouse-brain)|taxid:10090(Mus musculus brain)	-	2013-05-08	2014-03-26	FALSE	-	-	-	-	psi-mi:"MI:0113"(western blot)	psi-mi:"MI:0113"(western blot)	no	no	no
Q5S007	O35526	intact:EBI-5323863|uniprotkb:Q8NCX9|uniprotkb:Q6ZS50|uniprotkb:A6NJU2	intact:EBI-400878	psi-mi:lrrk2_human(display_long)|uniprotkb:LRRK2(gene name)|psi-mi:LRRK2(display_short)|uniprotkb:PARK8(gene name synonym)|uniprotkb:Dardarin(gene name synonym)	psi-mi:stx1a_mouse(display_long)|uniprotkb:Stx1a(gene name)|psi-mi:Stx1a(display_short)|uniprotkb:Neuron-specific antigen HPC-1(gene name synonym)	psi-mi:"MI:0096"(pull down)	Piccoli et al. (2011)	21307259	taxid:9606(human)|taxid:9606(Homo sapiens)	taxid:10090(mouse)|taxid:10090(Mus musculus)	psi-mi:"MI:0914"(association)	psi-mi:"MI:0469"(IntAct)	intact:EBI-5324729|imex:IM-17182-3	intact-miscore:0.53	psi-mi:"MI:1060"(spoke expansion)	psi-mi:"MI:0499"(unspecified role)	psi-mi:"MI:0499"(unspecified role)	psi-mi:"MI:0496"(bait)	psi-mi:"MI:0498"(prey)	psi-mi:"MI:0326"(protein)	psi-mi:"MI:0326"(protein)	interpro:IPR025875|interpro:IPR017986|interpro:IPR001680(WD40 repeat)|interpro:IPR015943(WD40/YVTN repeat-like)|interpro:IPR001806(Ras GTPase)|interpro:IPR005225(Small GTP-binding protein)|interpro:IPR008271(Serine/threonine protein kinase, active site)|interpro:IPR020859|interpro:IPR017441(Protein kinase ATP binding, conserved site)|interpro:IPR000719(Protein kinase, core)|interpro:IPR013684(Mir…	interpro:IPR028669|interpro:IPR000727(Target SNARE coiled-coil region)|interpro:IPR010989(t-SNARE)|interpro:IPR006011(Syntaxin, N-terminal)|interpro:IPR006012(Syntaxin/epimorphin, conserved site)|go:"GO:0070033"(synaptobrevin 2-SNAP-25-syntaxin-1a-complexin II complex)|go:"GO:0001948"(glycoprotein binding)|go:"GO:0000149"(SNARE binding)|go:"GO:0070032"(synaptobrevin 2-SNAP-25-syntaxin-1a-complexi…	-	-	-	figure legend:Fig. 6B|comment:Actin was also present in the complex but there is no indication that the antibody was specific enough to ascribe this to a specific gene product.|comment:Low levels of binding of these proteins were also observed to the R-C-K region of LRRK2.|dataset:Neurodegeneration - Publications depicting interactions involved in neurodegenerative diseases.|dataset:Parkinsons - …	taxid:-1(in vitro)|taxid:-1(In vitro)	-	2012-01-09	2012-01-12	FALSE	sufficient binding region:2124-2527(IPR011046)|glutathione s tranferase tag:?-?	-	-	-	psi-mi:"MI:0113"(western blot)	psi-mi:"MI:0113"(western blot)	yes	no	yes
Q5S007	O35526	intact:EBI-5323863|uniprotkb:Q8NCX9|uniprotkb:Q6ZS50|uniprotkb:A6NJU2	intact:EBI-400878	psi-mi:lrrk2_human(display_long)|uniprotkb:LRRK2(gene name)|psi-mi:LRRK2(display_short)|uniprotkb:PARK8(gene name synonym)|uniprotkb:Dardarin(gene name synonym)	psi-mi:stx1a_mouse(display_long)|uniprotkb:Stx1a(gene name)|psi-mi:Stx1a(display_short)|uniprotkb:Neuron-specific antigen HPC-1(gene name synonym)	psi-mi:"MI:0096"(pull down)	Piccoli et al. (2014)	24687852	taxid:9606(human)|taxid:9606(Homo sapiens)	taxid:10090(mouse)|taxid:10090(Mus musculus)	psi-mi:"MI:0914"(association)	psi-mi:"MI:0469"(IntAct)	intact:EBI-6666752|imex:IM-20537-3	intact-miscore:0.53	psi-mi:"MI:1060"(spoke expansion)	psi-mi:"MI:0499"(unspecified role)	psi-mi:"MI:0499"(unspecified role)	psi-mi:"MI:0496"(bait)	psi-mi:"MI:0498"(prey)	psi-mi:"MI:0326"(protein)	psi-mi:"MI:0326"(protein)	interpro:IPR025875|interpro:IPR017986|interpro:IPR001680(WD40 repeat)|interpro:IPR015943(WD40/YVTN repeat-like)|interpro:IPR001806(Ras GTPase)|interpro:IPR005225(Small GTP-binding protein)|interpro:IPR008271(Serine/threonine protein kinase, active site)|interpro:IPR020859|interpro:IPR017441(Protein kinase ATP binding, conserved site)|interpro:IPR000719(Protein kinase, core)|interpro:IPR013684(Mir…	interpro:IPR028669|interpro:IPR000727(Target SNARE coiled-coil region)|interpro:IPR010989(t-SNARE)|interpro:IPR006011(Syntaxin, N-terminal)|interpro:IPR006012(Syntaxin/epimorphin, conserved site)|go:"GO:0070033"(synaptobrevin 2-SNAP-25-syntaxin-1a-complexin II complex)|go:"GO:0001948"(glycoprotein binding)|go:"GO:0000149"(SNARE binding)|go:"GO:0070032"(synaptobrevin 2-SNAP-25-syntaxin-1a-complexi…	-	-	-	figure legend:2, supplementary figure 1c, table 1|dataset:Neurodegeneration - Publications depicting interactions involved in neurodegenerative diseases.|dataset:Parkinsons - Interactions investigated in the context of Parkinsons disease|full coverage:Only protein-protein interactions|curation depth:imex curation	taxid:-1(in vitro)|taxid:-1(In vitro)	-	2013-05-08	2014-03-27	FALSE	glutathione s tranferase tag:n-n|sufficient binding region:2124-2527(IPR017986)	-	-	-	psi-mi:"MI:0113"(western blot)	psi-mi:"MI:0113"(western blot)	yes	no	yes
Q5S006	O35625	intact:EBI-2693710|uniprotkb:Q8K062|uniprotkb:Q8CI84|uniprotkb:Q8BZJ6|uniprotkb:Q8BWG7|uniprotkb:E9QNJ2	intact:EBI-2365912	psi-mi:lrrk2_mouse(display_long)|uniprotkb:Lrrk2(gene name)|psi-mi:Lrrk2(display_short)	psi-mi:axin1_mouse(display_long)|uniprotkb:Axin1(gene name)|psi-mi:Axin1(display_short)|uniprotkb:Axin(gene name synonym)|uniprotkb:Fu(gene name synonym)|uniprotkb:Axis inhibition protein 1(gene name synonym)|uniprotkb:Protein Fused(gene name synonym)	psi-mi:"MI:0006"(anti bait coip)	Berwick et al. (2012)	22899650	taxid:10090(mouse)|taxid:10090(Mus musculus)	taxid:10090(mouse)|taxid:10090(Mus musculus)	psi-mi:"MI:0914"(association)	psi-mi:"MI:0469"(IntAct)	intact:EBI-6303900|imex:IM-17802-1	intact-miscore:0.35	psi-mi:"MI:1060"(spoke expansion)	psi-mi:"MI:0499"(unspecified role)	psi-mi:"MI:0499"(unspecified role)	psi-mi:"MI:0496"(bait)	psi-mi:"MI:0498"(prey)	psi-mi:"MI:0326"(protein)	psi-mi:"MI:0326"(protein)	interpro:IPR001680(WD40 repeat)|interpro:IPR015943(WD40/YVTN repeat-like)|interpro:IPR001806(Ras GTPase)|interpro:IPR005225(Small GTP-binding protein)|interpro:IPR008271(Serine/threonine protein kinase, active site)|interpro:IPR020859|interpro:IPR017441(Protein kinase ATP binding, conserved site)|interpro:IPR000719(Protein kinase, core)|interpro:IPR013684(Miro-like)|interpro:IPR001611(Leucine-ric…	interpro:IPR029071|interpro:IPR016137(Regulator of G protein signalling superfamily)|interpro:IPR024066|interpro:IPR000342(Regulator of G protein signalling)|interpro:IPR001158(DIX)|interpro:IPR014936(Axin beta-catenin binding)|rcsb pdb:3UTM|go:"GO:0038032"(termination of G-protein coupled receptor signaling pathway)|go:"GO:0005794"(Golgi apparatus)|go:"GO:0005515"(protein binding)|go:"GO:0016055…	go:"GO:0005829"(cytosol)	-	-	figure legend:1B|comment:"Beta-arrestin also co-precipitated (Figure S1B) but could not be included as the exact ID cannot be determined."|dataset:Neurodegeneration - Publications depicting interactions involved in neurodegenerative diseases.|dataset:Parkinsons - Interactions investigated in the context of Parkinsons disease|full coverage:Only protein-protein interactions|curation depth:imex cura…	taxid:10090(mouse-brain)|taxid:10090(Mus musculus brain)	-	2012-09-20	2012-09-24	FALSE	-	-	-	-	psi-mi:"MI:0113"(western blot)	psi-mi:"MI:0113"(western blot)	no	no	no
Q5S007	O35643	intact:EBI-5323863|uniprotkb:Q8NCX9|uniprotkb:Q6ZS50|uniprotkb:A6NJU2	intact:EBI-348937|uniprotkb:Q922E2|uniprotkb:Q3TXG4	psi-mi:lrrk2_human(display_long)|uniprotkb:LRRK2(gene name)|psi-mi:LRRK2(display_short)|uniprotkb:PARK8(gene name synonym)|uniprotkb:Dardarin(gene name synonym)	psi-mi:ap1b1_mouse(display_long)|uniprotkb:Ap1b1(gene name)|psi-mi:Ap1b1(display_short)|uniprotkb:Adtb1(gene name synonym)|uniprotkb:Adaptor protein complex AP-1 subunit beta-1(gene name synonym)|uniprotkb:Beta-adaptin 1(gene name synonym)|uniprotkb:Beta-1-adaptin(gene name synonym)|uniprotkb:Golgi adaptor HA1/AP1 adaptin beta subunit(gene name synonym)|uniprotkb:Clathrin assembly protein complex…	psi-mi:"MI:0096"(pull down)	Piccoli et al. (2011)	21307259	taxid:9606(human)|taxid:9606(Homo sapiens)	taxid:10090(mouse)|taxid:10090(Mus musculus)	psi-mi:"MI:0914"(association)	psi-mi:"MI:0469"(IntAct)	intact:EBI-5324771|imex:IM-17182-5	intact-miscore:0.35	psi-mi:"MI:1060"(spoke expansion)	psi-mi:"MI:0499"(unspecified role)	psi-mi:"MI:0499"(unspecified role)	psi-mi:"MI:0496"(bait)	psi-mi:"MI:0498"(prey)	psi-mi:"MI:0326"(protein)	psi-mi:"MI:0326"(protein)	interpro:IPR025875|interpro:IPR017986|interpro:IPR001680(WD40 repeat)|interpro:IPR015943(WD40/YVTN repeat-like)|interpro:IPR001806(Ras GTPase)|interpro:IPR005225(Small GTP-binding protein)|interpro:IPR008271(Serine/threonine protein kinase, active site)|interpro:IPR020859|interpro:IPR017441(Protein kinase ATP binding, conserved site)|interpro:IPR000719(Protein kinase, core)|interpro:IPR013684(Mir…	interpro:IPR012295(Beta2-adaptin/TATA-box binding, C-terminal)|interpro:IPR026739|interpro:IPR015151(Clathrin adaptor, beta-adaptin, appendage, C-terminal subdomain)|interpro:IPR013037(Clathrin adaptor, beta-adaptin, appendage, Ig-like subdomain)|interpro:IPR008152(Clathrin adaptor, alpha/beta/gamma-adaptin, appendage, Ig-like subdomain)|interpro:IPR013041(Clathrin/coatomer adaptor, adaptin-like,…	-	-	-	figure legend:Table 1, Supp. Table 1|dataset:Neurodegeneration - Publications depicting interactions involved in neurodegenerative diseases.|dataset:Parkinsons - Interactions investigated in the context of Parkinsons disease|full coverage:Only protein-protein interactions|curation depth:imex curation	taxid:-1(in vitro)|taxid:-1(In vitro)	-	2012-01-09	2012-01-12	FALSE	glutathione s tranferase tag:?-?|sufficient binding region:2124-2527(IPR011046)	-	-	-	psi-mi:"MI:0102"(sequence tag identification)	psi-mi:"MI:0102"(sequence tag identification)	yes	no	yes
Q5S007	O35814	intact:EBI-5323863|uniprotkb:Q8NCX9|uniprotkb:Q6ZS50|uniprotkb:A6NJU2	intact:EBI-7625474|intact:MINT-4576943	psi-mi:lrrk2_human(display_long)|uniprotkb:LRRK2(gene name)|psi-mi:LRRK2(display_short)|uniprotkb:PARK8(gene name synonym)|uniprotkb:Dardarin(gene name synonym)	psi-mi:stip1_rat(display_long)|uniprotkb:Stip1(gene name)|psi-mi:Stip1(display_short)|uniprotkb:Hop(gene name synonym)|uniprotkb:Hsc70/Hsp90-organizing protein(gene name synonym)	psi-mi:"MI:0096"(pull down)	Piccoli et al. (2014)	24687852	taxid:9606(human)|taxid:9606(Homo sapiens)	taxid:10116(rat)|taxid:10116("Rattus norvegicus (Rat)")	psi-mi:"MI:0914"(association)	psi-mi:"MI:0469"(IntAct)	intact:EBI-6665350|imex:IM-20537-1	intact-miscore:0.35	psi-mi:"MI:1060"(spoke expansion)	psi-mi:"MI:0499"(unspecified role)	psi-mi:"MI:0499"(unspecified role)	psi-mi:"MI:0496"(bait)	psi-mi:"MI:0498"(prey)	psi-mi:"MI:0326"(protein)	psi-mi:"MI:0326"(protein)	interpro:IPR025875|interpro:IPR017986|interpro:IPR001680(WD40 repeat)|interpro:IPR015943(WD40/YVTN repeat-like)|interpro:IPR001806(Ras GTPase)|interpro:IPR005225(Small GTP-binding protein)|interpro:IPR008271(Serine/threonine protein kinase, active site)|interpro:IPR020859|interpro:IPR017441(Protein kinase ATP binding, conserved site)|interpro:IPR000719(Protein kinase, core)|interpro:IPR013684(Mir…	interpro:IPR001440(Tetratricopeptide TPR-1)|interpro:IPR013026(Tetratricopeptide region)|interpro:IPR011990(Tetratricopeptide-like helical)|interpro:IPR006636(Heat shock chaperonin-binding)|interpro:IPR019734|go:"GO:0051087"(chaperone binding)|go:"GO:0030544"(Hsp70 protein binding)|go:"GO:0008022"(protein C-terminus binding)|go:"GO:0005634"(nucleus)|go:"GO:0005737"(cytoplasm)|go:"GO:0043234"(prot…	-	-	comment:mint|function:"Mediates the association of the molecular chaperones HSC70 and HSP90 (HSPCA and HSPCB)"	figure legend:table 1|dataset:Neurodegeneration - Publications depicting interactions involved in neurodegenerative diseases.|dataset:Parkinsons - Interactions investigated in the context of Parkinsons disease|full coverage:Only protein-protein interactions|curation depth:imex curation	taxid:-1(in vitro)|taxid:-1(In vitro)	-	2013-05-08	2013-11-11	FALSE	glutathione s tranferase tag:n-n|sufficient binding region:2124-2527(IPR017986)	-	-	-	psi-mi:"MI:0102"(sequence tag identification)	psi-mi:"MI:0102"(sequence tag identification)	yes	no	yes
Q5S007	O43196	intact:EBI-5323863|uniprotkb:Q8NCX9|uniprotkb:Q6ZS50|uniprotkb:A6NJU2	intact:EBI-6092730|uniprotkb:Q9BQC7|uniprotkb:Q8IW44|uniprotkb:Q5SSR1|uniprotkb:Q5BLU9|uniprotkb:O60586|uniprotkb:B0V034|uniprotkb:B0V033	psi-mi:lrrk2_human(display_long)|uniprotkb:LRRK2(gene name)|psi-mi:LRRK2(display_short)|uniprotkb:PARK8(gene name synonym)|uniprotkb:Dardarin(gene name synonym)	psi-mi:msh5_human(display_long)|uniprotkb:MSH5(gene name)|psi-mi:MSH5(display_short)	psi-mi:"MI:0676"(tandem affinity purification)	Martin et al. (2014)	24725412	taxid:9606(human)|taxid:9606(Homo sapiens)	taxid:9606(human)|taxid:9606(Homo sapiens)	psi-mi:"MI:0914"(association)	psi-mi:"MI:0469"(IntAct)	intact:EBI-9515510|imex:IM-22527-1	intact-miscore:0.35	psi-mi:"MI:1060"(spoke expansion)	psi-mi:"MI:0499"(unspecified role)	psi-mi:"MI:0499"(unspecified role)	psi-mi:"MI:0496"(bait)	psi-mi:"MI:0498"(prey)	psi-mi:"MI:0326"(protein)	psi-mi:"MI:0326"(protein)	interpro:IPR025875|interpro:IPR017986|interpro:IPR001680(WD40 repeat)|interpro:IPR015943(WD40/YVTN repeat-like)|interpro:IPR001806(Ras GTPase)|interpro:IPR005225(Small GTP-binding protein)|interpro:IPR008271(Serine/threonine protein kinase, active site)|interpro:IPR020859|interpro:IPR017441(Protein kinase ATP binding, conserved site)|interpro:IPR000719(Protein kinase, core)|interpro:IPR013684(Mir…	interpro:IPR007696(DNA mismatch repair protein MutS, core)|interpro:IPR007861(DNA mismatch repair protein MutS, clamp)|interpro:IPR000432(DNA mismatch repair protein MutS, C-terminal)|interpro:IPR027417|go:"GO:0007131"(reciprocal meiotic recombination)|go:"GO:0006298"(mismatch repair)|go:"GO:0007136"(meiotic prophase II)|go:"GO:0045143"(homologous chromosome segregation)|go:"GO:0051026"(chiasma a…	-	-	-	figure legend:1 A/B/D, Supplementary Table 1.|dataset:Neurodegeneration - Publications depicting interactions involved in neurodegenerative diseases.|dataset:Parkinsons - Interactions investigated in the context of Parkinsons disease|full coverage:Only protein-protein interactions|curation depth:imex curation	taxid:9606(human-293)|taxid:9606(Homo sapiens transformed primary embryonal kidney cells)	-	2014-04-16	2014-08-04	FALSE	tandem tag:c-c	-	-	-	psi-mi:"MI:0102"(sequence tag identification)	psi-mi:"MI:0102"(sequence tag identification)	yes	no	no
Q5S007	O43247	intact:EBI-5323863|uniprotkb:Q8NCX9|uniprotkb:Q6ZS50|uniprotkb:A6NJU2	intact:EBI-9657547|uniprotkb:Q8IVQ2|uniprotkb:Q9Y4V8|uniprotkb:B1AH46|uniprotkb:Q6ICF2	psi-mi:lrrk2_human(display_long)|uniprotkb:LRRK2(gene name)|psi-mi:LRRK2(display_short)|uniprotkb:PARK8(gene name synonym)|uniprotkb:Dardarin(gene name synonym)	psi-mi:tex33_human(display_long)|uniprotkb:TEX33(gene name)|psi-mi:TEX33(display_short)|uniprotkb:C22orf33(gene name synonym)|uniprotkb:EAN57(gene name synonym)	psi-mi:"MI:0089"(protein array)	Reyniers et al. (2014)	24947832	taxid:9606(human)|taxid:9606(Homo sapiens)	taxid:9606(human)|taxid:9606(Homo sapiens)	psi-mi:"MI:0407"(direct interaction)	psi-mi:"MI:0469"(IntAct)	intact:EBI-9659669|imex:IM-22653-52	intact-miscore:0.44	-	psi-mi:"MI:0499"(unspecified role)	psi-mi:"MI:0499"(unspecified role)	psi-mi:"MI:0498"(prey)	psi-mi:"MI:0496"(bait)	psi-mi:"MI:0326"(protein)	psi-mi:"MI:0326"(protein)	interpro:IPR025875|interpro:IPR017986|interpro:IPR001680(WD40 repeat)|interpro:IPR015943(WD40/YVTN repeat-like)|interpro:IPR001806(Ras GTPase)|interpro:IPR005225(Small GTP-binding protein)|interpro:IPR008271(Serine/threonine protein kinase, active site)|interpro:IPR020859|interpro:IPR017441(Protein kinase ATP binding, conserved site)|interpro:IPR000719(Protein kinase, core)|interpro:IPR013684(Mir…	interpro:IPR029234|ensembl:ENST00000405091|ensembl:ENST00000402860|ensembl:ENST00000381821|ensembl:ENSP00000386118|ensembl:ENSP00000385179|ensembl:ENSP00000371243|ensembl:ENSG00000185264|refseq:NP_848647.1|refseq:NP_001157329.1|uniprotkb:O43247(identity)|refseq:NM_178552(identity)	psi-mi:"MI:0469"(intact)	-	-	figure legend:1a, suppl. table 1|dataset:Neurodegeneration - Publications depicting interactions involved in neurodegenerative diseases.|dataset:Parkinsons - Interactions investigated in the context of Parkinsons disease|curation depth:imex curation	taxid:-1(in vitro)|taxid:-1(In vitro)	-	2014-06-19	2014-07-15	FALSE	flag tag:n-n("MI:0518")	glutathione s tranferase tag:?-?	-	-	psi-mi:"MI:0867"(tag visualisation by fluorescence)	psi-mi:"MI:0867"(tag visualisation by fluorescence)	yes	no	no
Q5S007	O43390	intact:EBI-5323863|uniprotkb:Q8NCX9|uniprotkb:Q6ZS50|uniprotkb:A6NJU2	intact:EBI-713419|uniprotkb:Q9BV64|uniprotkb:Q5TEH1|uniprotkb:Q2L7G6|uniprotkb:S4R3J4	psi-mi:lrrk2_human(display_long)|uniprotkb:LRRK2(gene name)|psi-mi:LRRK2(display_short)|uniprotkb:PARK8(gene name synonym)|uniprotkb:Dardarin(gene name synonym)	psi-mi:hnrpr_human(display_long)|uniprotkb:HNRPR(gene name synonym)|uniprotkb:HNRNPR(gene name)|psi-mi:HNRNPR(display_short)	psi-mi:"MI:0676"(tandem affinity purification)	Martin et al. (2014)	24725412	taxid:9606(human)|taxid:9606(Homo sapiens)	taxid:9606(human)|taxid:9606(Homo sapiens)	psi-mi:"MI:0914"(association)	psi-mi:"MI:0469"(IntAct)	intact:EBI-9515510|imex:IM-22527-1	intact-miscore:0.35	psi-mi:"MI:1060"(spoke expansion)	psi-mi:"MI:0499"(unspecified role)	psi-mi:"MI:0499"(unspecified role)	psi-mi:"MI:0496"(bait)	psi-mi:"MI:0498"(prey)	psi-mi:"MI:0326"(protein)	psi-mi:"MI:0326"(protein)	interpro:IPR025875|interpro:IPR017986|interpro:IPR001680(WD40 repeat)|interpro:IPR015943(WD40/YVTN repeat-like)|interpro:IPR001806(Ras GTPase)|interpro:IPR005225(Small GTP-binding protein)|interpro:IPR008271(Serine/threonine protein kinase, active site)|interpro:IPR020859|interpro:IPR017441(Protein kinase ATP binding, conserved site)|interpro:IPR000719(Protein kinase, core)|interpro:IPR013684(Mir…	interpro:IPR000504(RNA recognition motif, RNP-1)|interpro:IPR012677(Nucleotide-binding, alpha-beta plait)|interpro:IPR006535(HnRNP R and Q splicing factor)|rcsb pdb:2DK2|go:"GO:0000398"(mRNA splicing, via spliceosome)|go:"GO:0003723"(RNA binding)|go:"GO:0000166"(nucleotide binding)|go:"GO:0005654"(nucleoplasm)|go:"GO:0005737"(cytoplasm)|go:"GO:0071013"(catalytic step 2 spliceosome)|go:"GO:0005515…	-	-	-	figure legend:1 A/B/D, Supplementary Table 1.|dataset:Neurodegeneration - Publications depicting interactions involved in neurodegenerative diseases.|dataset:Parkinsons - Interactions investigated in the context of Parkinsons disease|full coverage:Only protein-protein interactions|curation depth:imex curation	taxid:9606(human-293)|taxid:9606(Homo sapiens transformed primary embryonal kidney cells)	-	2014-04-16	2014-08-04	FALSE	tandem tag:c-c	-	-	-	psi-mi:"MI:0102"(sequence tag identification)	psi-mi:"MI:0102"(sequence tag identification)	yes	no	no
Q5S007	O43795	intact:EBI-5323863|uniprotkb:Q8NCX9|uniprotkb:Q6ZS50|uniprotkb:A6NJU2	intact:EBI-351119|uniprotkb:Q7Z6L5|uniprotkb:O43794	psi-mi:lrrk2_human(display_long)|uniprotkb:LRRK2(gene name)|psi-mi:LRRK2(display_short)|uniprotkb:PARK8(gene name synonym)|uniprotkb:Dardarin(gene name synonym)	psi-mi:myo1b_human(display_long)|uniprotkb:MYO1B(gene name)|psi-mi:MYO1B(display_short)|uniprotkb:Myosin I alpha(gene name synonym)|uniprotkb:MYH-1c(gene name synonym)	psi-mi:"MI:0676"(tandem affinity purification)	Martin et al. (2014)	24725412	taxid:9606(human)|taxid:9606(Homo sapiens)	taxid:9606(human)|taxid:9606(Homo sapiens)	psi-mi:"MI:0914"(association)	psi-mi:"MI:0469"(IntAct)	intact:EBI-9515510|imex:IM-22527-1	intact-miscore:0.35	psi-mi:"MI:1060"(spoke expansion)	psi-mi:"MI:0499"(unspecified role)	psi-mi:"MI:0499"(unspecified role)	psi-mi:"MI:0496"(bait)	psi-mi:"MI:0498"(prey)	psi-mi:"MI:0326"(protein)	psi-mi:"MI:0326"(protein)	interpro:IPR025875|interpro:IPR017986|interpro:IPR001680(WD40 repeat)|interpro:IPR015943(WD40/YVTN repeat-like)|interpro:IPR001806(Ras GTPase)|interpro:IPR005225(Small GTP-binding protein)|interpro:IPR008271(Serine/threonine protein kinase, active site)|interpro:IPR020859|interpro:IPR017441(Protein kinase ATP binding, conserved site)|interpro:IPR000719(Protein kinase, core)|interpro:IPR013684(Mir…	interpro:IPR027417|interpro:IPR010926(Myosin tail 2)|interpro:IPR001609(Myosin head, motor region)|interpro:IPR000048(IQ calmodulin-binding region)|go:"GO:0051017"(actin filament bundle assembly)|go:"GO:0030175"(filopodium)|go:"GO:0030048"(actin filament-based movement)|go:"GO:0005903"(brush border)|go:"GO:0005886"(plasma membrane)|go:"GO:0005737"(cytoplasm)|go:"GO:0005547"(phosphatidylinositol-3…	-	-	-	figure legend:1 A/B/D, Supplementary Table 1.|dataset:Neurodegeneration - Publications depicting interactions involved in neurodegenerative diseases.|dataset:Parkinsons - Interactions investigated in the context of Parkinsons disease|full coverage:Only protein-protein interactions|curation depth:imex curation	taxid:9606(human-293)|taxid:9606(Homo sapiens transformed primary embryonal kidney cells)	-	2014-04-16	2014-08-04	FALSE	tandem tag:c-c	-	-	-	psi-mi:"MI:0102"(sequence tag identification)	psi-mi:"MI:0102"(sequence tag identification)	yes	no	no
Q5S007	O43823	intact:EBI-5323863|uniprotkb:Q8NCX9|uniprotkb:Q6ZS50|uniprotkb:A6NJU2	intact:EBI-1237481	psi-mi:lrrk2_human(display_long)|uniprotkb:LRRK2(gene name)|psi-mi:LRRK2(display_short)|uniprotkb:PARK8(gene name synonym)|uniprotkb:Dardarin(gene name synonym)	psi-mi:akap8_human(display_long)|uniprotkb:AKAP8(gene name)|psi-mi:AKAP8(display_short)|uniprotkb:AKAP95(gene name synonym)|uniprotkb:A-kinase anchor protein 95 kDa(gene name synonym)	psi-mi:"MI:0007"(anti tag coimmunoprecipitation)	D?ñchsel et al. (2007)	17400507	taxid:9606(human)|taxid:9606(Homo sapiens)	taxid:9606(human)|taxid:9606(Homo sapiens)	psi-mi:"MI:0914"(association)	psi-mi:"MI:0469"(IntAct)	intact:EBI-6511795|imex:IM-18663-1	intact-miscore:0.35	psi-mi:"MI:1060"(spoke expansion)	psi-mi:"MI:0499"(unspecified role)	psi-mi:"MI:0499"(unspecified role)	psi-mi:"MI:0496"(bait)	psi-mi:"MI:0498"(prey)	psi-mi:"MI:0326"(protein)	psi-mi:"MI:0326"(protein)	interpro:IPR025875|interpro:IPR017986|interpro:IPR001680(WD40 repeat)|interpro:IPR015943(WD40/YVTN repeat-like)|interpro:IPR001806(Ras GTPase)|interpro:IPR005225(Small GTP-binding protein)|interpro:IPR008271(Serine/threonine protein kinase, active site)|interpro:IPR020859|interpro:IPR017441(Protein kinase ATP binding, conserved site)|interpro:IPR000719(Protein kinase, core)|interpro:IPR013684(Mir…	interpro:IPR015880(Zinc finger, C2H2-like)|interpro:IPR007071("A-kinase anchoring protein 95 (AKAP95)")|go:"GO:0008270"(zinc ion binding)|go:"GO:0007076"(mitotic chromosome condensation)|go:"GO:0007067"(mitotic nuclear division)|go:"GO:0005794"(Golgi apparatus)|go:"GO:0005739"(mitochondrion)|go:"GO:0003690"(double-stranded DNA binding)|go:"GO:0001939"(female pronucleus)|go:"GO:0000793"(condensed …	-	-	-	figure legend:Table 1, Figure 1|comment:"Four additional protein bands were identified as either full-length or amino-truncated species of Lrrk2-V5 protein -with the approximate molecular sizes of (280KDa) 200KDa, 170KDa and 100KDa."|dataset:Neurodegeneration - Publications depicting interactions involved in neurodegenerative diseases.|dataset:Parkinsons - Interactions investigated in the context…	taxid:9606(human-293t)|taxid:9606(Homo sapiens 293 cells transformed with SV40 large T antigen)	-	2013-02-11	2013-02-11	FALSE	v5 tag:?-?	-	-	-	psi-mi:"MI:0102"(sequence tag identification)	psi-mi:"MI:0102"(sequence tag identification)	yes	no	no
Q5S007	O60231	intact:EBI-5323863|uniprotkb:Q8NCX9|uniprotkb:Q6ZS50|uniprotkb:A6NJU2	intact:EBI-311446|uniprotkb:Q5JP45|uniprotkb:Q96QC1|uniprotkb:Q969X7|uniprotkb:O60322	psi-mi:lrrk2_human(display_long)|uniprotkb:LRRK2(gene name)|psi-mi:LRRK2(display_short)|uniprotkb:PARK8(gene name synonym)|uniprotkb:Dardarin(gene name synonym)	psi-mi:dhx16_human(display_long)|uniprotkb:DHX16(gene name)|psi-mi:DHX16(display_short)|uniprotkb:DBP2(gene name synonym)|uniprotkb:DDX16(gene name synonym)|uniprotkb:KIAA0577(gene name synonym)|uniprotkb:DEAH-box protein 16(gene name synonym)|uniprotkb:ATP-dependent RNA helicase #3(gene name synonym)	psi-mi:"MI:0676"(tandem affinity purification)	Martin et al. (2014)	24725412	taxid:9606(human)|taxid:9606(Homo sapiens)	taxid:9606(human)|taxid:9606(Homo sapiens)	psi-mi:"MI:0914"(association)	psi-mi:"MI:0469"(IntAct)	intact:EBI-9515510|imex:IM-22527-1	intact-miscore:0.35	psi-mi:"MI:1060"(spoke expansion)	psi-mi:"MI:0499"(unspecified role)	psi-mi:"MI:0499"(unspecified role)	psi-mi:"MI:0496"(bait)	psi-mi:"MI:0498"(prey)	psi-mi:"MI:0326"(protein)	psi-mi:"MI:0326"(protein)	interpro:IPR025875|interpro:IPR017986|interpro:IPR001680(WD40 repeat)|interpro:IPR015943(WD40/YVTN repeat-like)|interpro:IPR001806(Ras GTPase)|interpro:IPR005225(Small GTP-binding protein)|interpro:IPR008271(Serine/threonine protein kinase, active site)|interpro:IPR020859|interpro:IPR017441(Protein kinase ATP binding, conserved site)|interpro:IPR000719(Protein kinase, core)|interpro:IPR013684(Mir…	interpro:IPR001650(DNA/RNA helicase, C-terminal)|interpro:IPR007502(Helicase-associated region)|interpro:IPR011709(Region of unknown function DUF1605)|interpro:IPR002464(DNA/RNA helicase, ATP-dependent, DEAH-box type, conserved site)|interpro:IPR011545(DNA/RNA helicase, DEAD/DEAH box type, N-terminal)|interpro:IPR014001(DEAD-like helicase, N-terminal)|interpro:IPR027417|go:"GO:0008380"(RNA splici…	-	-	-	figure legend:1 A/B/D, Supplementary Table 1.|dataset:Neurodegeneration - Publications depicting interactions involved in neurodegenerative diseases.|dataset:Parkinsons - Interactions investigated in the context of Parkinsons disease|full coverage:Only protein-protein interactions|curation depth:imex curation	taxid:9606(human-293)|taxid:9606(Homo sapiens transformed primary embryonal kidney cells)	-	2014-04-16	2014-08-04	FALSE	tandem tag:c-c	-	-	-	psi-mi:"MI:0102"(sequence tag identification)	psi-mi:"MI:0102"(sequence tag identification)	yes	no	no
Q5S007	O60256	intact:EBI-5323863|uniprotkb:Q8NCX9|uniprotkb:Q6ZS50|uniprotkb:A6NJU2	intact:EBI-724960|uniprotkb:Q6IAS2|uniprotkb:E7EMY2|uniprotkb:B4E1M8|uniprotkb:B4E329|uniprotkb:B7ZKZ1	psi-mi:lrrk2_human(display_long)|uniprotkb:LRRK2(gene name)|psi-mi:LRRK2(display_short)|uniprotkb:PARK8(gene name synonym)|uniprotkb:Dardarin(gene name synonym)	psi-mi:kprb_human(display_long)|uniprotkb:41 kDa phosphoribosypyrophosphate synthetase-associated protein(gene name synonym)|uniprotkb:PRPSAP2(gene name)|psi-mi:PRPSAP2(display_short)	psi-mi:"MI:0007"(anti tag coimmunoprecipitation)	Reyniers et al. (2014)	24947832	taxid:9606(human)|taxid:9606(Homo sapiens)	taxid:9606(human)|taxid:9606(Homo sapiens)	psi-mi:"MI:0914"(association)	psi-mi:"MI:0469"(IntAct)	intact:EBI-9656431|imex:IM-22653-1	intact-miscore:0.35	psi-mi:"MI:1060"(spoke expansion)	psi-mi:"MI:0499"(unspecified role)	psi-mi:"MI:0499"(unspecified role)	psi-mi:"MI:0496"(bait)	psi-mi:"MI:0498"(prey)	psi-mi:"MI:0326"(protein)	psi-mi:"MI:0326"(protein)	interpro:IPR025875|interpro:IPR017986|interpro:IPR001680(WD40 repeat)|interpro:IPR015943(WD40/YVTN repeat-like)|interpro:IPR001806(Ras GTPase)|interpro:IPR005225(Small GTP-binding protein)|interpro:IPR008271(Serine/threonine protein kinase, active site)|interpro:IPR020859|interpro:IPR017441(Protein kinase ATP binding, conserved site)|interpro:IPR000719(Protein kinase, core)|interpro:IPR013684(Mir…	interpro:IPR005946(Phosphoribosyl pyrophosphokinase)|interpro:IPR029099|interpro:IPR029057|rcsb pdb:2JI4|go:"GO:0009165"(nucleotide biosynthetic process)|go:"GO:0004749"(ribose phosphate diphosphokinase activity)|go:"GO:0000287"(magnesium ion binding)|go:"GO:0004857"(enzyme inhibitor activity)|go:"GO:0006139"(nucleobase-containing compound metabolic process)|go:"GO:0002189"(ribose phosphate dipho…	-	-	-	figure legend:1b, suppl. table 2|dataset:Neurodegeneration - Publications depicting interactions involved in neurodegenerative diseases.|dataset:Parkinsons - Interactions investigated in the context of Parkinsons disease|curation depth:imex curation	taxid:9606(human-sh-sy5y)|taxid:9606(Homo sapiens)	-	2014-06-19	2014-07-15	FALSE	flag tag:n-n	-	-	-	psi-mi:"MI:0102"(sequence tag identification)	psi-mi:"MI:0102"(sequence tag identification)	yes	no	no
Q5S007	O60260	intact:EBI-5323863|uniprotkb:Q8NCX9|uniprotkb:Q6ZS50|uniprotkb:A6NJU2	intact:EBI-716346|uniprotkb:A8K975|uniprotkb:Q8WW07|uniprotkb:Q5VVX4|uniprotkb:D3K2X0|uniprotkb:D3JZW7|uniprotkb:Q8NI44|uniprotkb:Q8NI43|uniprotkb:Q8NI41|uniprotkb:Q6Q2I6|uniprotkb:Q5TFV8|uniprotkb:A3FG77	psi-mi:lrrk2_human(display_long)|uniprotkb:LRRK2(gene name)|psi-mi:LRRK2(display_short)|uniprotkb:PARK8(gene name synonym)|uniprotkb:Dardarin(gene name synonym)	psi-mi:prkn2_human(display_long)|uniprotkb:Parkinson juvenile disease protein 2(gene name synonym)|uniprotkb:PARK2(gene name)|psi-mi:PARK2(display_short)|uniprotkb:PRKN(gene name synonym)	psi-mi:"MI:0007"(anti tag coimmunoprecipitation)	Smith et al. (2005)	16352719	taxid:9606(human)|taxid:9606(Homo sapiens)	taxid:9606(human)|taxid:9606(Homo sapiens)	psi-mi:"MI:0915"(physical association)	psi-mi:"MI:0469"(IntAct)	intact:EBI-5324661|imex:IM-17178-1	intact-miscore:0.40	-	psi-mi:"MI:0499"(unspecified role)	psi-mi:"MI:0499"(unspecified role)	psi-mi:"MI:0496"(bait)	psi-mi:"MI:0498"(prey)	psi-mi:"MI:0326"(protein)	psi-mi:"MI:0326"(protein)	interpro:IPR025875|interpro:IPR017986|interpro:IPR001680(WD40 repeat)|interpro:IPR015943(WD40/YVTN repeat-like)|interpro:IPR001806(Ras GTPase)|interpro:IPR005225(Small GTP-binding protein)|interpro:IPR008271(Serine/threonine protein kinase, active site)|interpro:IPR020859|interpro:IPR017441(Protein kinase ATP binding, conserved site)|interpro:IPR000719(Protein kinase, core)|interpro:IPR013684(Mir…	interpro:IPR002867(Zinc finger, C6HC-type)|interpro:IPR000626(Ubiquitin)|interpro:IPR003977(Parkin)|interpro:IPR029071|rcsb pdb:2JMO|rcsb pdb:1IYF|rcsb pdb:4BM9|rcsb pdb:4I1H|rcsb pdb:4I1F|go:"GO:2000377"(regulation of reactive oxygen species metabolic process)|go:"GO:0010506"(regulation of autophagy)|go:"GO:0042787"(protein ubiquitination involved in ubiquitin-dependent protein catabolic process…	-	-	-	figure legend:Fig. 2A|dataset:Neurodegeneration - Publications depicting interactions involved in neurodegenerative diseases.|dataset:Parkinsons - Interactions investigated in the context of Parkinsons disease|full coverage:Only protein-protein interactions|curation depth:imex curation	taxid:9606(human-293t)|taxid:9606(Homo sapiens 293 cells transformed with SV40 large T antigen)	-	2012-01-09	2012-01-09	FALSE	flag tag:n-n	ha tag:?-?	-	-	psi-mi:"MI:0705"(anti tag western blot)	psi-mi:"MI:0705"(anti tag western blot)	yes	no	no
Q5S007	O60313	intact:EBI-5323863|uniprotkb:Q8NCX9|uniprotkb:Q6ZS50|uniprotkb:A6NJU2	intact:EBI-1054131|uniprotkb:D3DNW4	psi-mi:lrrk2_human(display_long)|uniprotkb:LRRK2(gene name)|psi-mi:LRRK2(display_short)|uniprotkb:PARK8(gene name synonym)|uniprotkb:Dardarin(gene name synonym)	psi-mi:opa1_human(display_long)|uniprotkb:Optic atrophy protein 1(gene name synonym)|uniprotkb:OPA1(gene name)|psi-mi:OPA1(display_short)|uniprotkb:KIAA0567(gene name synonym)	psi-mi:"MI:0663"(confocal microscopy)	Stafa et al. (2013)	24282027	taxid:9606(human)|taxid:9606(Homo sapiens)	taxid:9606(human)|taxid:9606(Homo sapiens)	psi-mi:"MI:0403"(colocalization)	psi-mi:"MI:0469"(IntAct)	intact:EBI-9029648|imex:IM-21804-20	intact-miscore:0.46	-	psi-mi:"MI:0499"(unspecified role)	psi-mi:"MI:0499"(unspecified role)	psi-mi:"MI:0498"(prey)	psi-mi:"MI:0496"(bait)	psi-mi:"MI:0326"(protein)	psi-mi:"MI:0326"(protein)	interpro:IPR025875|interpro:IPR017986|interpro:IPR001680(WD40 repeat)|interpro:IPR015943(WD40/YVTN repeat-like)|interpro:IPR001806(Ras GTPase)|interpro:IPR005225(Small GTP-binding protein)|interpro:IPR008271(Serine/threonine protein kinase, active site)|interpro:IPR020859|interpro:IPR017441(Protein kinase ATP binding, conserved site)|interpro:IPR000719(Protein kinase, core)|interpro:IPR013684(Mir…	interpro:IPR001401(Dynamin, GTPase region)|interpro:IPR022812|interpro:IPR027417|go:"GO:0007601"(visual perception)|go:"GO:0008053"(mitochondrial fusion)|go:"GO:0000266"(mitochondrial fission)|go:"GO:0007007"(inner mitochondrial membrane organization)|go:"GO:0019896"(axon transport of mitochondrion)|go:"GO:0006915"(apoptotic process)|go:"GO:0000287"(magnesium ion binding)|go:"GO:0003924"(GTPase a…	go:"GO:0005739"(mitochondrion)	-	-	figure legend:3|dataset:Parkinsons - Interactions investigated in the context of Parkinsons disease|dataset:Neurodegeneration - Publications depicting interactions involved in neurodegenerative diseases.|full coverage:Only protein-protein interactions|curation depth:imex curation	taxid:10114(rat-cortical_neuron)|taxid:10114(Rat cortical Neurons)	-	2013-12-04	2013-12-09	FALSE	flag tag:n-n	myc tag:?-?	-	-	psi-mi:"MI:1200"(immunocytochemistry)	psi-mi:"MI:1200"(immunocytochemistry)	yes	no	no
Q5S007	O60313	intact:EBI-5323863|uniprotkb:Q8NCX9|uniprotkb:Q6ZS50|uniprotkb:A6NJU2	intact:EBI-1054131|uniprotkb:D3DNW4	psi-mi:lrrk2_human(display_long)|uniprotkb:LRRK2(gene name)|psi-mi:LRRK2(display_short)|uniprotkb:PARK8(gene name synonym)|uniprotkb:Dardarin(gene name synonym)	psi-mi:opa1_human(display_long)|uniprotkb:Optic atrophy protein 1(gene name synonym)|uniprotkb:OPA1(gene name)|psi-mi:OPA1(display_short)|uniprotkb:KIAA0567(gene name synonym)	psi-mi:"MI:0007"(anti tag coimmunoprecipitation)	Stafa et al. (2013)	24282027	taxid:9606(human)|taxid:9606(Homo sapiens)	taxid:9606(human)|taxid:9606(Homo sapiens)	psi-mi:"MI:0915"(physical association)	psi-mi:"MI:0469"(IntAct)	intact:EBI-9029191|imex:IM-21804-13	intact-miscore:0.46	-	psi-mi:"MI:0499"(unspecified role)	psi-mi:"MI:0499"(unspecified role)	psi-mi:"MI:0496"(bait)	psi-mi:"MI:0498"(prey)	psi-mi:"MI:0326"(protein)	psi-mi:"MI:0326"(protein)	interpro:IPR025875|interpro:IPR017986|interpro:IPR001680(WD40 repeat)|interpro:IPR015943(WD40/YVTN repeat-like)|interpro:IPR001806(Ras GTPase)|interpro:IPR005225(Small GTP-binding protein)|interpro:IPR008271(Serine/threonine protein kinase, active site)|interpro:IPR020859|interpro:IPR017441(Protein kinase ATP binding, conserved site)|interpro:IPR000719(Protein kinase, core)|interpro:IPR013684(Mir…	interpro:IPR001401(Dynamin, GTPase region)|interpro:IPR022812|interpro:IPR027417|go:"GO:0007601"(visual perception)|go:"GO:0008053"(mitochondrial fusion)|go:"GO:0000266"(mitochondrial fission)|go:"GO:0007007"(inner mitochondrial membrane organization)|go:"GO:0019896"(axon transport of mitochondrion)|go:"GO:0006915"(apoptotic process)|go:"GO:0000287"(magnesium ion binding)|go:"GO:0003924"(GTPase a…	-	-	-	figure legend:1F, Supp fig 1|comment:"LRRK2 selectively interacts with the mature L-OPA1 form lacking the mitochondrial-targeting sequence (MTS). OPA1 only binds to full length LRRK2."|dataset:Parkinsons - Interactions investigated in the context of Parkinsons disease|dataset:Neurodegeneration - Publications depicting interactions involved in neurodegenerative diseases.|full coverage:Only protein…	taxid:9606(human-293t)|taxid:9606(Homo sapiens 293 cells transformed with SV40 large T antigen)	-	2013-12-04	2013-12-10	FALSE	flag tag:n-n	myc tag:?-?	-	-	psi-mi:"MI:0705"(anti tag western blot)	psi-mi:"MI:0705"(anti tag western blot)	yes	no	no
Q5S007	O60610	intact:EBI-5323863|uniprotkb:Q8NCX9|uniprotkb:Q6ZS50|uniprotkb:A6NJU2	intact:EBI-3959709|intact:EBI-6137912|uniprotkb:Q17RN4|uniprotkb:E9PEZ2|uniprotkb:Q9UC76|uniprotkb:A6NF18|uniprotkb:B7ZKW2|uniprotkb:Q59FH8	psi-mi:lrrk2_human(display_long)|uniprotkb:LRRK2(gene name)|psi-mi:LRRK2(display_short)|uniprotkb:PARK8(gene name synonym)|uniprotkb:Dardarin(gene name synonym)	psi-mi:diap1_human(display_long)|uniprotkb:DIAPH1(gene name)|psi-mi:DIAPH1(display_short)|uniprotkb:DIAP1(gene name synonym)|uniprotkb:Diaphanous-related formin-1(gene name synonym)	psi-mi:"MI:0676"(tandem affinity purification)	Martin et al. (2014)	24725412	taxid:9606(human)|taxid:9606(Homo sapiens)	taxid:9606(human)|taxid:9606(Homo sapiens)	psi-mi:"MI:0914"(association)	psi-mi:"MI:0469"(IntAct)	intact:EBI-9515510|imex:IM-22527-1	intact-miscore:0.35	psi-mi:"MI:1060"(spoke expansion)	psi-mi:"MI:0499"(unspecified role)	psi-mi:"MI:0499"(unspecified role)	psi-mi:"MI:0496"(bait)	psi-mi:"MI:0498"(prey)	psi-mi:"MI:0326"(protein)	psi-mi:"MI:0326"(protein)	interpro:IPR025875|interpro:IPR017986|interpro:IPR001680(WD40 repeat)|interpro:IPR015943(WD40/YVTN repeat-like)|interpro:IPR001806(Ras GTPase)|interpro:IPR005225(Small GTP-binding protein)|interpro:IPR008271(Serine/threonine protein kinase, active site)|interpro:IPR020859|interpro:IPR017441(Protein kinase ATP binding, conserved site)|interpro:IPR000719(Protein kinase, core)|interpro:IPR013684(Mir…	interpro:IPR014768(GTPase-binding/formin homology 3)|interpro:IPR009408(Formin Homology 1)|interpro:IPR015425(Actin-binding FH2)|interpro:IPR010473(Diaphanous GTPase-binding)|interpro:IPR010472(Diaphanous FH3)|interpro:IPR010465(DRF autoregulatory)|interpro:IPR014767(Diaphanous autoregulatory)|interpro:IPR016024(Armadillo-type fold)|interpro:IPR027653|go:"GO:0030335"(positive regulation of cell m…	-	-	-	figure legend:1 A/B/D, Supplementary Table 1.|dataset:Neurodegeneration - Publications depicting interactions involved in neurodegenerative diseases.|dataset:Parkinsons - Interactions investigated in the context of Parkinsons disease|full coverage:Only protein-protein interactions|curation depth:imex curation	taxid:9606(human-293)|taxid:9606(Homo sapiens transformed primary embryonal kidney cells)	-	2014-04-16	2014-08-04	FALSE	tandem tag:c-c	-	-	-	psi-mi:"MI:0102"(sequence tag identification)	psi-mi:"MI:0102"(sequence tag identification)	yes	no	no
Q5S007	O75581	intact:EBI-5323863|uniprotkb:Q8NCX9|uniprotkb:Q6ZS50|uniprotkb:A6NJU2	intact:EBI-910915|uniprotkb:Q17RZ2	psi-mi:lrrk2_human(display_long)|uniprotkb:LRRK2(gene name)|psi-mi:LRRK2(display_short)|uniprotkb:PARK8(gene name synonym)|uniprotkb:Dardarin(gene name synonym)	psi-mi:lrp6_human(display_long)|uniprotkb:LRP6(gene name)|psi-mi:LRP6(display_short)	psi-mi:"MI:0007"(anti tag coimmunoprecipitation)	Berwick et al. (2012)	22899650	taxid:9606(human)|taxid:9606(Homo sapiens)	taxid:9606(human)|taxid:9606(Homo sapiens)	psi-mi:"MI:0915"(physical association)	psi-mi:"MI:0469"(IntAct)	intact:EBI-6303958|imex:IM-17802-4	intact-miscore:0.54	-	psi-mi:"MI:0499"(unspecified role)	psi-mi:"MI:0499"(unspecified role)	psi-mi:"MI:0496"(bait)	psi-mi:"MI:0498"(prey)	psi-mi:"MI:0326"(protein)	psi-mi:"MI:0326"(protein)	interpro:IPR025875|interpro:IPR017986|interpro:IPR001680(WD40 repeat)|interpro:IPR015943(WD40/YVTN repeat-like)|interpro:IPR001806(Ras GTPase)|interpro:IPR005225(Small GTP-binding protein)|interpro:IPR008271(Serine/threonine protein kinase, active site)|interpro:IPR020859|interpro:IPR017441(Protein kinase ATP binding, conserved site)|interpro:IPR000719(Protein kinase, core)|interpro:IPR013684(Mir…	interpro:IPR000742(EGF-like, type 3)|interpro:IPR017049(Low density lipoprotein receptor-related protein, 5/6)|interpro:IPR002172(Low density lipoprotein-receptor, class A, cysteine-rich)|interpro:IPR000033(Low-density lipoprotein receptor, YWTD repeat)|interpro:IPR023415|interpro:IPR011042(Six-bladed beta-propeller, TolB-like)|rcsb pdb:4NM7|rcsb pdb:4NM5|rcsb pdb:4DG6|rcsb pdb:3SOV|rcsb pdb:3SOQ…	go:"GO:0005886"(plasma membrane)	-	-	figure legend:4B|dataset:Neurodegeneration - Publications depicting interactions involved in neurodegenerative diseases.|dataset:Parkinsons - Interactions investigated in the context of Parkinsons disease|full coverage:Only protein-protein interactions|curation depth:imex curation	taxid:9606(human-293)|taxid:9606(Homo sapiens transformed primary embryonal kidney cells)	-	2012-09-20	2012-09-20	FALSE	flag tag:?-?	ha tag:c-c	-	-	psi-mi:"MI:0705"(anti tag western blot)	psi-mi:"MI:0705"(anti tag western blot)	yes	no	no
Q5S007	O75581	intact:EBI-5323863|uniprotkb:Q8NCX9|uniprotkb:Q6ZS50|uniprotkb:A6NJU2	intact:EBI-910915|uniprotkb:Q17RZ2	psi-mi:lrrk2_human(display_long)|uniprotkb:LRRK2(gene name)|psi-mi:LRRK2(display_short)|uniprotkb:PARK8(gene name synonym)|uniprotkb:Dardarin(gene name synonym)	psi-mi:lrp6_human(display_long)|uniprotkb:LRP6(gene name)|psi-mi:LRP6(display_short)	psi-mi:"MI:0663"(confocal microscopy)	Berwick et al. (2012)	22899650	taxid:9606(human)|taxid:9606(Homo sapiens)	taxid:9606(human)|taxid:9606(Homo sapiens)	psi-mi:"MI:0403"(colocalization)	psi-mi:"MI:0469"(IntAct)	intact:EBI-6303928|imex:IM-17802-3	intact-miscore:0.54	-	psi-mi:"MI:0499"(unspecified role)	psi-mi:"MI:0499"(unspecified role)	psi-mi:"MI:0497"(neutral component)	psi-mi:"MI:0497"(neutral component)	psi-mi:"MI:0326"(protein)	psi-mi:"MI:0326"(protein)	interpro:IPR025875|interpro:IPR017986|interpro:IPR001680(WD40 repeat)|interpro:IPR015943(WD40/YVTN repeat-like)|interpro:IPR001806(Ras GTPase)|interpro:IPR005225(Small GTP-binding protein)|interpro:IPR008271(Serine/threonine protein kinase, active site)|interpro:IPR020859|interpro:IPR017441(Protein kinase ATP binding, conserved site)|interpro:IPR000719(Protein kinase, core)|interpro:IPR013684(Mir…	interpro:IPR000742(EGF-like, type 3)|interpro:IPR017049(Low density lipoprotein receptor-related protein, 5/6)|interpro:IPR002172(Low density lipoprotein-receptor, class A, cysteine-rich)|interpro:IPR000033(Low-density lipoprotein receptor, YWTD repeat)|interpro:IPR023415|interpro:IPR011042(Six-bladed beta-propeller, TolB-like)|rcsb pdb:4NM7|rcsb pdb:4NM5|rcsb pdb:4DG6|rcsb pdb:3SOV|rcsb pdb:3SOQ…	go:"GO:0005886"(plasma membrane)	-	-	figure legend:4A/D|dataset:Neurodegeneration - Publications depicting interactions involved in neurodegenerative diseases.|dataset:Parkinsons - Interactions investigated in the context of Parkinsons disease|full coverage:Only protein-protein interactions|curation depth:imex curation	taxid:9606(human-293)|taxid:9606(Homo sapiens transformed primary embryonal kidney cells)	-	2012-09-20	2012-09-20	FALSE	myc tag:n-n|sufficient binding region:1288-1844	ha tag:c-c	-	-	psi-mi:"MI:0422"(immunostaining)	psi-mi:"MI:0422"(immunostaining)	yes	no	yes
Q5S007	O75822	intact:EBI-5323863|uniprotkb:Q8NCX9|uniprotkb:Q6ZS50|uniprotkb:A6NJU2	intact:EBI-366647|uniprotkb:F5H425|uniprotkb:B4DUI3|uniprotkb:Q9UI65|uniprotkb:Q9H8Q2|uniprotkb:Q9BUD2	psi-mi:lrrk2_human(display_long)|uniprotkb:LRRK2(gene name)|psi-mi:LRRK2(display_short)|uniprotkb:PARK8(gene name synonym)|uniprotkb:Dardarin(gene name synonym)	psi-mi:eif3j_human(display_long)|uniprotkb:EIF3J(gene name)|psi-mi:EIF3J(display_short)|uniprotkb:PRO0391(orf name)|uniprotkb:EIF3S1(gene name synonym)|uniprotkb:Eukaryotic translation initiation factor 3 subunit 1(gene name synonym)|uniprotkb:eIF-3-alpha(gene name synonym)|uniprotkb:eIF3 p35(gene name synonym)	psi-mi:"MI:0007"(anti tag coimmunoprecipitation)	Reyniers et al. (2014)	24947832	taxid:9606(human)|taxid:9606(Homo sapiens)	taxid:9606(human)|taxid:9606(Homo sapiens)	psi-mi:"MI:0914"(association)	psi-mi:"MI:0469"(IntAct)	intact:EBI-9656431|imex:IM-22653-1	intact-miscore:0.35	psi-mi:"MI:1060"(spoke expansion)	psi-mi:"MI:0499"(unspecified role)	psi-mi:"MI:0499"(unspecified role)	psi-mi:"MI:0496"(bait)	psi-mi:"MI:0498"(prey)	psi-mi:"MI:0326"(protein)	psi-mi:"MI:0326"(protein)	interpro:IPR025875|interpro:IPR017986|interpro:IPR001680(WD40 repeat)|interpro:IPR015943(WD40/YVTN repeat-like)|interpro:IPR001806(Ras GTPase)|interpro:IPR005225(Small GTP-binding protein)|interpro:IPR008271(Serine/threonine protein kinase, active site)|interpro:IPR020859|interpro:IPR017441(Protein kinase ATP binding, conserved site)|interpro:IPR000719(Protein kinase, core)|interpro:IPR013684(Mir…	interpro:IPR013906(Translation initiation factor eIF3 subunit)|interpro:IPR023194|rcsb pdb:3BPJ|rcsb pdb:2KRB|go:"GO:0006413"(translational initiation)|go:"GO:0003743"(translation initiation factor activity)|go:"GO:0005852"(eukaryotic translation initiation factor 3 complex)|go:"GO:0005829"(cytosol)|go:"GO:0033290"(eukaryotic 48S preinitiation complex)|go:"GO:0016282"(eukaryotic 43S preinitiation…	-	-	-	figure legend:1b, suppl. table 2|dataset:Neurodegeneration - Publications depicting interactions involved in neurodegenerative diseases.|dataset:Parkinsons - Interactions investigated in the context of Parkinsons disease|curation depth:imex curation	taxid:9606(human-sh-sy5y)|taxid:9606(Homo sapiens)	-	2014-06-19	2014-07-15	FALSE	flag tag:n-n	-	-	-	psi-mi:"MI:0102"(sequence tag identification)	psi-mi:"MI:0102"(sequence tag identification)	yes	no	no
Q5S007	O75843	intact:EBI-5323863|uniprotkb:Q8NCX9|uniprotkb:Q6ZS50|uniprotkb:A6NJU2	intact:EBI-373637|uniprotkb:D3DS51|uniprotkb:O75504	psi-mi:lrrk2_human(display_long)|uniprotkb:LRRK2(gene name)|psi-mi:LRRK2(display_short)|uniprotkb:PARK8(gene name synonym)|uniprotkb:Dardarin(gene name synonym)	psi-mi:ap1g2_human(display_long)|uniprotkb:AP1G2(gene name)|psi-mi:AP1G2(display_short)|uniprotkb:Gamma2-adaptin(gene name synonym)	psi-mi:"MI:0676"(tandem affinity purification)	Martin et al. (2014)	24725412	taxid:9606(human)|taxid:9606(Homo sapiens)	taxid:9606(human)|taxid:9606(Homo sapiens)	psi-mi:"MI:0914"(association)	psi-mi:"MI:0469"(IntAct)	intact:EBI-9515510|imex:IM-22527-1	intact-miscore:0.35	psi-mi:"MI:1060"(spoke expansion)	psi-mi:"MI:0499"(unspecified role)	psi-mi:"MI:0499"(unspecified role)	psi-mi:"MI:0496"(bait)	psi-mi:"MI:0498"(prey)	psi-mi:"MI:0326"(protein)	psi-mi:"MI:0326"(protein)	interpro:IPR025875|interpro:IPR017986|interpro:IPR001680(WD40 repeat)|interpro:IPR015943(WD40/YVTN repeat-like)|interpro:IPR001806(Ras GTPase)|interpro:IPR005225(Small GTP-binding protein)|interpro:IPR008271(Serine/threonine protein kinase, active site)|interpro:IPR020859|interpro:IPR017441(Protein kinase ATP binding, conserved site)|interpro:IPR000719(Protein kinase, core)|interpro:IPR013684(Mir…	interpro:IPR008153(Clathrin adaptor, gamma-adaptin, appendage)|interpro:IPR008152(Clathrin adaptor, alpha/beta/gamma-adaptin, appendage, Ig-like subdomain)|interpro:IPR013041(Clathrin/coatomer adaptor, adaptin-like, appendage, Ig-like subdomain)|interpro:IPR002553(Clathrin/coatomer adaptor, adaptin-like, N-terminal)|interpro:IPR016024(Armadillo-type fold)|interpro:IPR011989(Armadillo-like helical…	-	-	-	figure legend:1 A/B/D, Supplementary Table 1.|dataset:Neurodegeneration - Publications depicting interactions involved in neurodegenerative diseases.|dataset:Parkinsons - Interactions investigated in the context of Parkinsons disease|full coverage:Only protein-protein interactions|curation depth:imex curation	taxid:9606(human-293)|taxid:9606(Homo sapiens transformed primary embryonal kidney cells)	-	2014-04-16	2014-08-04	FALSE	tandem tag:c-c	-	-	-	psi-mi:"MI:0102"(sequence tag identification)	psi-mi:"MI:0102"(sequence tag identification)	yes	no	no
Q5S007	O76075	intact:EBI-5323863|uniprotkb:Q8NCX9|uniprotkb:Q6ZS50|uniprotkb:A6NJU2	intact:EBI-1053821|uniprotkb:Q5SR22|uniprotkb:Q9BYI6|uniprotkb:Q9BYI5|uniprotkb:Q9BYI4|uniprotkb:O60521	psi-mi:lrrk2_human(display_long)|uniprotkb:LRRK2(gene name)|psi-mi:LRRK2(display_short)|uniprotkb:PARK8(gene name synonym)|uniprotkb:Dardarin(gene name synonym)	psi-mi:dffb_human(display_long)|uniprotkb:DNA fragmentation factor 40 kDa subunit(gene name synonym)|uniprotkb:Caspase-activated deoxyribonuclease(gene name synonym)|uniprotkb:DFFB(gene name)|psi-mi:DFFB(display_short)|uniprotkb:CAD(gene name synonym)|uniprotkb:DFF2(gene name synonym)|uniprotkb:DFF40(gene name synonym)|uniprotkb:Caspase-activated nuclease(gene name synonym)	psi-mi:"MI:0089"(protein array)	Reyniers et al. (2014)	24947832	taxid:9606(human)|taxid:9606(Homo sapiens)	taxid:9606(human)|taxid:9606(Homo sapiens)	psi-mi:"MI:0407"(direct interaction)	psi-mi:"MI:0469"(IntAct)	intact:EBI-9659682|imex:IM-22653-53	intact-miscore:0.44	-	psi-mi:"MI:0499"(unspecified role)	psi-mi:"MI:0499"(unspecified role)	psi-mi:"MI:0498"(prey)	psi-mi:"MI:0496"(bait)	psi-mi:"MI:0326"(protein)	psi-mi:"MI:0326"(protein)	interpro:IPR025875|interpro:IPR017986|interpro:IPR001680(WD40 repeat)|interpro:IPR015943(WD40/YVTN repeat-like)|interpro:IPR001806(Ras GTPase)|interpro:IPR005225(Small GTP-binding protein)|interpro:IPR008271(Serine/threonine protein kinase, active site)|interpro:IPR020859|interpro:IPR017441(Protein kinase ATP binding, conserved site)|interpro:IPR000719(Protein kinase, core)|interpro:IPR013684(Mir…	interpro:IPR015311(Apoptosis, DNA fragmentation factor 40 kDa)|interpro:IPR003508(Caspase-activated nuclease CIDE-N)|rcsb pdb:1IBX|go:"GO:0007420"(brain development)|go:"GO:0000790"(nuclear chromatin)|go:"GO:0004516"(nicotinate phosphoribosyltransferase activity)|go:"GO:0003677"(DNA binding)|go:"GO:0019899"(enzyme binding)|go:"GO:0006921"(cellular component disassembly involved in execution phase…	psi-mi:"MI:0469"(intact)	-	-	figure legend:1a, suppl. table 1|dataset:Neurodegeneration - Publications depicting interactions involved in neurodegenerative diseases.|dataset:Parkinsons - Interactions investigated in the context of Parkinsons disease|curation depth:imex curation	taxid:-1(in vitro)|taxid:-1(In vitro)	-	2014-06-19	2014-07-15	FALSE	flag tag:n-n("MI:0518")	glutathione s tranferase tag:?-?	-	-	psi-mi:"MI:0867"(tag visualisation by fluorescence)	psi-mi:"MI:0867"(tag visualisation by fluorescence)	yes	no	no
Q5S007	O88935	intact:EBI-5323863|uniprotkb:Q8NCX9|uniprotkb:Q6ZS50|uniprotkb:A6NJU2	intact:EBI-775644|uniprotkb:Q8QZT8|uniprotkb:Q62279	psi-mi:lrrk2_human(display_long)|uniprotkb:LRRK2(gene name)|psi-mi:LRRK2(display_short)|uniprotkb:PARK8(gene name synonym)|uniprotkb:Dardarin(gene name synonym)	psi-mi:syn1_mouse(display_long)|uniprotkb:Synapsin I(gene name synonym)|uniprotkb:Syn1(gene name)|psi-mi:Syn1(display_short)|uniprotkb:Syn-1(gene name synonym)	psi-mi:"MI:0096"(pull down)	Piccoli et al. (2011)	21307259	taxid:9606(human)|taxid:9606(Homo sapiens)	taxid:10090(mouse)|taxid:10090(Mus musculus)	psi-mi:"MI:0914"(association)	psi-mi:"MI:0469"(IntAct)	intact:EBI-5324771|imex:IM-17182-5	intact-miscore:0.35	psi-mi:"MI:1060"(spoke expansion)	psi-mi:"MI:0499"(unspecified role)	psi-mi:"MI:0499"(unspecified role)	psi-mi:"MI:0496"(bait)	psi-mi:"MI:0498"(prey)	psi-mi:"MI:0326"(protein)	psi-mi:"MI:0326"(protein)	interpro:IPR025875|interpro:IPR017986|interpro:IPR001680(WD40 repeat)|interpro:IPR015943(WD40/YVTN repeat-like)|interpro:IPR001806(Ras GTPase)|interpro:IPR005225(Small GTP-binding protein)|interpro:IPR008271(Serine/threonine protein kinase, active site)|interpro:IPR020859|interpro:IPR017441(Protein kinase ATP binding, conserved site)|interpro:IPR000719(Protein kinase, core)|interpro:IPR013684(Mir…	interpro:IPR020897|interpro:IPR019736|interpro:IPR019735|interpro:IPR020898|interpro:IPR001359(Synapsin)|interpro:IPR016185(PreATP-grasp-like fold)|interpro:IPR013816(ATP-grasp fold, subdomain 2)|interpro:IPR013815(ATP-grasp fold, subdomain 1)|interpro:IPR028713|go:"GO:0030425"(dendrite)|go:"GO:0005829"(cytosol)|go:"GO:0003824"(catalytic activity)|go:"GO:0007269"(neurotransmitter secretion)|go:"G…	-	-	-	figure legend:Table 1, Supp. Table 1|dataset:Neurodegeneration - Publications depicting interactions involved in neurodegenerative diseases.|dataset:Parkinsons - Interactions investigated in the context of Parkinsons disease|full coverage:Only protein-protein interactions|curation depth:imex curation	taxid:-1(in vitro)|taxid:-1(In vitro)	-	2012-01-09	2012-01-12	FALSE	glutathione s tranferase tag:?-?|sufficient binding region:2124-2527(IPR011046)	-	-	-	psi-mi:"MI:0102"(sequence tag identification)	psi-mi:"MI:0102"(sequence tag identification)	yes	no	yes
Q5S007	O94832	intact:EBI-5323863|uniprotkb:Q8NCX9|uniprotkb:Q6ZS50|uniprotkb:A6NJU2	intact:EBI-355634|uniprotkb:A6H8V3|uniprotkb:Q8NHP9	psi-mi:lrrk2_human(display_long)|uniprotkb:LRRK2(gene name)|psi-mi:LRRK2(display_short)|uniprotkb:PARK8(gene name synonym)|uniprotkb:Dardarin(gene name synonym)	psi-mi:myo1d_human(display_long)|uniprotkb:MYO1D(gene name)|psi-mi:MYO1D(display_short)|uniprotkb:KIAA0727(gene name synonym)	psi-mi:"MI:0676"(tandem affinity purification)	Martin et al. (2014)	24725412	taxid:9606(human)|taxid:9606(Homo sapiens)	taxid:9606(human)|taxid:9606(Homo sapiens)	psi-mi:"MI:0914"(association)	psi-mi:"MI:0469"(IntAct)	intact:EBI-9515510|imex:IM-22527-1	intact-miscore:0.35	psi-mi:"MI:1060"(spoke expansion)	psi-mi:"MI:0499"(unspecified role)	psi-mi:"MI:0499"(unspecified role)	psi-mi:"MI:0496"(bait)	psi-mi:"MI:0498"(prey)	psi-mi:"MI:0326"(protein)	psi-mi:"MI:0326"(protein)	interpro:IPR025875|interpro:IPR017986|interpro:IPR001680(WD40 repeat)|interpro:IPR015943(WD40/YVTN repeat-like)|interpro:IPR001806(Ras GTPase)|interpro:IPR005225(Small GTP-binding protein)|interpro:IPR008271(Serine/threonine protein kinase, active site)|interpro:IPR020859|interpro:IPR017441(Protein kinase ATP binding, conserved site)|interpro:IPR000719(Protein kinase, core)|interpro:IPR013684(Mir…	interpro:IPR027417|interpro:IPR010926(Myosin tail 2)|interpro:IPR001609(Myosin head, motor region)|interpro:IPR000048(IQ calmodulin-binding region)|go:"GO:0010923"(negative regulation of phosphatase activity)|go:"GO:0070062"(extracellular vesicular exosome)|go:"GO:0061502"(early endosome to recycling endosome transport)|go:"GO:0005768"(endosome)|go:"GO:0005524"(ATP binding)|go:"GO:0016459"(myosin…	-	-	-	figure legend:1 A/B/D, Supplementary Table 1.|dataset:Neurodegeneration - Publications depicting interactions involved in neurodegenerative diseases.|dataset:Parkinsons - Interactions investigated in the context of Parkinsons disease|full coverage:Only protein-protein interactions|curation depth:imex curation	taxid:9606(human-293)|taxid:9606(Homo sapiens transformed primary embryonal kidney cells)	-	2014-04-16	2014-08-04	FALSE	tandem tag:c-c	-	-	-	psi-mi:"MI:0102"(sequence tag identification)	psi-mi:"MI:0102"(sequence tag identification)	yes	no	no
Q5S007	O94906	intact:EBI-5323863|uniprotkb:Q8NCX9|uniprotkb:Q6ZS50|uniprotkb:A6NJU2	intact:EBI-536755|uniprotkb:Q9NTE6|uniprotkb:B3KMC6|uniprotkb:B2RAR5|uniprotkb:Q9H4U8|uniprotkb:Q9H4T9|uniprotkb:Q9H3Z1|uniprotkb:Q5VXS5|uniprotkb:O95109	psi-mi:lrrk2_human(display_long)|uniprotkb:LRRK2(gene name)|psi-mi:LRRK2(display_short)|uniprotkb:PARK8(gene name synonym)|uniprotkb:Dardarin(gene name synonym)	psi-mi:prp6_human(display_long)|uniprotkb:U5 snRNP-associated 102 kDa protein(gene name synonym)|uniprotkb:PRP6 homolog(gene name synonym)|uniprotkb:PRPF6(gene name)|psi-mi:PRPF6(display_short)|uniprotkb:C20orf14(gene name synonym)|uniprotkb:Androgen receptor N-terminal domain-transactivating protein 1(gene name synonym)	psi-mi:"MI:0676"(tandem affinity purification)	Martin et al. (2014)	24725412	taxid:9606(human)|taxid:9606(Homo sapiens)	taxid:9606(human)|taxid:9606(Homo sapiens)	psi-mi:"MI:0914"(association)	psi-mi:"MI:0469"(IntAct)	intact:EBI-9515510|imex:IM-22527-1	intact-miscore:0.35	psi-mi:"MI:1060"(spoke expansion)	psi-mi:"MI:0499"(unspecified role)	psi-mi:"MI:0499"(unspecified role)	psi-mi:"MI:0496"(bait)	psi-mi:"MI:0498"(prey)	psi-mi:"MI:0326"(protein)	psi-mi:"MI:0326"(protein)	interpro:IPR025875|interpro:IPR017986|interpro:IPR001680(WD40 repeat)|interpro:IPR015943(WD40/YVTN repeat-like)|interpro:IPR001806(Ras GTPase)|interpro:IPR005225(Small GTP-binding protein)|interpro:IPR008271(Serine/threonine protein kinase, active site)|interpro:IPR020859|interpro:IPR017441(Protein kinase ATP binding, conserved site)|interpro:IPR000719(Protein kinase, core)|interpro:IPR013684(Mir…	interpro:IPR011990(Tetratricopeptide-like helical)|interpro:IPR013026(Tetratricopeptide region)|interpro:IPR010491(PRP1 splicing factor, N-terminal)|interpro:IPR003107(RNA-processing protein, HAT helix)|interpro:IPR019734|go:"GO:0006403"(RNA localization)|go:"GO:0005654"(nucleoplasm)|go:"GO:0003723"(RNA binding)|go:"GO:0016607"(nuclear speck)|go:"GO:0000245"(spliceosomal complex assembly)|go:"GO:…	-	-	-	figure legend:1 A/B/D, Supplementary Table 1.|dataset:Neurodegeneration - Publications depicting interactions involved in neurodegenerative diseases.|dataset:Parkinsons - Interactions investigated in the context of Parkinsons disease|full coverage:Only protein-protein interactions|curation depth:imex curation	taxid:9606(human-293)|taxid:9606(Homo sapiens transformed primary embryonal kidney cells)	-	2014-04-16	2014-08-04	FALSE	tandem tag:c-c	-	-	-	psi-mi:"MI:0102"(sequence tag identification)	psi-mi:"MI:0102"(sequence tag identification)	yes	no	no
Q5S007	O95140	intact:EBI-5323863|uniprotkb:Q8NCX9|uniprotkb:Q6ZS50|uniprotkb:A6NJU2	intact:EBI-3324756|uniprotkb:Q9NSX8|uniprotkb:Q9H131|uniprotkb:Q5JXC4|uniprotkb:Q5JXC3|uniprotkb:O95572|uniprotkb:A8K1B3	psi-mi:lrrk2_human(display_long)|uniprotkb:LRRK2(gene name)|psi-mi:LRRK2(display_short)|uniprotkb:PARK8(gene name synonym)|uniprotkb:Dardarin(gene name synonym)	psi-mi:mfn2_human(display_long)|uniprotkb:MFN2(gene name)|psi-mi:MFN2(display_short)|uniprotkb:CPRP1(gene name synonym)|uniprotkb:KIAA0214(gene name synonym)|uniprotkb:Transmembrane GTPase MFN2(gene name synonym)	psi-mi:"MI:0007"(anti tag coimmunoprecipitation)	Stafa et al. (2013)	24282027	taxid:9606(human)|taxid:9606(Homo sapiens)	taxid:9606(human)|taxid:9606(Homo sapiens)	psi-mi:"MI:0915"(physical association)	psi-mi:"MI:0469"(IntAct)	intact:EBI-9029183|imex:IM-21804-12	intact-miscore:0.46	-	psi-mi:"MI:0499"(unspecified role)	psi-mi:"MI:0499"(unspecified role)	psi-mi:"MI:0496"(bait)	psi-mi:"MI:0498"(prey)	psi-mi:"MI:0326"(protein)	psi-mi:"MI:0326"(protein)	interpro:IPR025875|interpro:IPR017986|interpro:IPR001680(WD40 repeat)|interpro:IPR015943(WD40/YVTN repeat-like)|interpro:IPR001806(Ras GTPase)|interpro:IPR005225(Small GTP-binding protein)|interpro:IPR008271(Serine/threonine protein kinase, active site)|interpro:IPR020859|interpro:IPR017441(Protein kinase ATP binding, conserved site)|interpro:IPR000719(Protein kinase, core)|interpro:IPR013684(Mir…	interpro:IPR006884(Fzo-like conserved region)|interpro:IPR001401(Dynamin, GTPase region)|interpro:IPR027094|interpro:IPR027089|interpro:IPR027417|go:"GO:0006626"(protein targeting to mitochondrion)|go:"GO:0048662"(negative regulation of smooth muscle cell proliferation)|go:"GO:0046580"(negative regulation of Ras protein signal transduction)|go:"GO:0051646"(mitochondrion localization)|go:"GO:00070…	-	-	-	figure legend:1F|dataset:Parkinsons - Interactions investigated in the context of Parkinsons disease|dataset:Neurodegeneration - Publications depicting interactions involved in neurodegenerative diseases.|full coverage:Only protein-protein interactions|curation depth:imex curation	taxid:9606(human-293t)|taxid:9606(Homo sapiens 293 cells transformed with SV40 large T antigen)	-	2013-12-04	2013-12-09	FALSE	flag tag:n-n	myc tag:?-?	-	-	psi-mi:"MI:0705"(anti tag western blot)	psi-mi:"MI:0705"(anti tag western blot)	yes	no	no
Q5S007	O95168	intact:EBI-5323863|uniprotkb:Q8NCX9|uniprotkb:Q6ZS50|uniprotkb:A6NJU2	intact:EBI-1245485|uniprotkb:B9EJC7|uniprotkb:B2RUY3	psi-mi:lrrk2_human(display_long)|uniprotkb:LRRK2(gene name)|psi-mi:LRRK2(display_short)|uniprotkb:PARK8(gene name synonym)|uniprotkb:Dardarin(gene name synonym)	psi-mi:ndub4_human(display_long)|uniprotkb:NDUFB4(gene name)|psi-mi:NDUFB4(display_short)|uniprotkb:NADH-ubiquinone oxidoreductase B15 subunit(gene name synonym)|uniprotkb:Complex I-B15(gene name synonym)	psi-mi:"MI:0676"(tandem affinity purification)	Martin et al. (2014)	24725412	taxid:9606(human)|taxid:9606(Homo sapiens)	taxid:9606(human)|taxid:9606(Homo sapiens)	psi-mi:"MI:0914"(association)	psi-mi:"MI:0469"(IntAct)	intact:EBI-9515510|imex:IM-22527-1	intact-miscore:0.35	psi-mi:"MI:1060"(spoke expansion)	psi-mi:"MI:0499"(unspecified role)	psi-mi:"MI:0499"(unspecified role)	psi-mi:"MI:0496"(bait)	psi-mi:"MI:0498"(prey)	psi-mi:"MI:0326"(protein)	psi-mi:"MI:0326"(protein)	interpro:IPR025875|interpro:IPR017986|interpro:IPR001680(WD40 repeat)|interpro:IPR015943(WD40/YVTN repeat-like)|interpro:IPR001806(Ras GTPase)|interpro:IPR005225(Small GTP-binding protein)|interpro:IPR008271(Serine/threonine protein kinase, active site)|interpro:IPR020859|interpro:IPR017441(Protein kinase ATP binding, conserved site)|interpro:IPR000719(Protein kinase, core)|interpro:IPR013684(Mir…	interpro:IPR009866(NADH-ubiquinone oxidoreductase, subunit NDUFB4)|go:"GO:0044281"(small molecule metabolic process)|go:"GO:0031965"(nuclear membrane)|go:"GO:0005634"(nucleus)|go:"GO:0070062"(extracellular vesicular exosome)|go:"GO:0044237"(cellular metabolic process)|go:"GO:0022904"(respiratory electron transport chain)|go:"GO:0005743"(mitochondrial inner membrane)|go:"GO:0005739"(mitochondrion)…	-	-	-	figure legend:1 A/B/D, Supplementary Table 1.|dataset:Neurodegeneration - Publications depicting interactions involved in neurodegenerative diseases.|dataset:Parkinsons - Interactions investigated in the context of Parkinsons disease|full coverage:Only protein-protein interactions|curation depth:imex curation	taxid:9606(human-293)|taxid:9606(Homo sapiens transformed primary embryonal kidney cells)	-	2014-04-16	2014-08-04	FALSE	tandem tag:c-c	-	-	-	psi-mi:"MI:0102"(sequence tag identification)	psi-mi:"MI:0102"(sequence tag identification)	yes	no	no
Q5S007	O95218	intact:EBI-5323863|uniprotkb:Q8NCX9|uniprotkb:Q6ZS50|uniprotkb:A6NJU2	intact:EBI-1051583|intact:EBI-1166395|intact:EBI-1163882|intact:EBI-1642120|uniprotkb:Q5VV34|uniprotkb:Q9UP63|uniprotkb:Q8IXN6|uniprotkb:Q5VV33|uniprotkb:Q59F92|uniprotkb:Q53GS3|uniprotkb:D3DQ75	psi-mi:lrrk2_human(display_long)|uniprotkb:LRRK2(gene name)|psi-mi:LRRK2(display_short)|uniprotkb:PARK8(gene name synonym)|uniprotkb:Dardarin(gene name synonym)	psi-mi:zrab2_human(display_long)|uniprotkb:ZRANB2(gene name)|psi-mi:ZRANB2(display_short)|uniprotkb:ZIS(gene name synonym)|uniprotkb:ZNF265(gene name synonym)|uniprotkb:Zinc finger protein 265(gene name synonym)|uniprotkb:Zinc finger, splicing(gene name synonym)	psi-mi:"MI:0007"(anti tag coimmunoprecipitation)	Liu et al. (2012)	23075850	taxid:9606(human)|taxid:9606(Homo sapiens)	taxid:9606(human)|taxid:9606(Homo sapiens)	psi-mi:"MI:0914"(association)	psi-mi:"MI:0469"(IntAct)	intact:EBI-6515052|imex:IM-18674-1	intact-miscore:0.35	psi-mi:"MI:1060"(spoke expansion)	psi-mi:"MI:0499"(unspecified role)	psi-mi:"MI:0499"(unspecified role)	psi-mi:"MI:0496"(bait)	psi-mi:"MI:0498"(prey)	psi-mi:"MI:0326"(protein)	psi-mi:"MI:0326"(protein)	interpro:IPR025875|interpro:IPR017986|interpro:IPR001680(WD40 repeat)|interpro:IPR015943(WD40/YVTN repeat-like)|interpro:IPR001806(Ras GTPase)|interpro:IPR005225(Small GTP-binding protein)|interpro:IPR008271(Serine/threonine protein kinase, active site)|interpro:IPR020859|interpro:IPR017441(Protein kinase ATP binding, conserved site)|interpro:IPR000719(Protein kinase, core)|interpro:IPR013684(Mir…	interpro:IPR001876(Zinc finger, RanBP2-type)|interpro:IPR017337(Uncharacterised conserved protein UCP037956, zinc finger Ran-binding)|rcsb pdb:3G9Y|rcsb pdb:2K1P|rcsb pdb:1N0Z|go:"GO:0005515"(protein binding)|go:"GO:0044822"("poly(A) RNA binding")|go:"GO:0006355"(regulation of transcription, DNA-templated)|go:"GO:0008380"(RNA splicing)|go:"GO:0006397"(mRNA processing)|go:"GO:0008270"(zinc ion bin…	-	-	-	figure legend:Table S1, S2A.|dataset:Neurodegeneration - Publications depicting interactions involved in neurodegenerative diseases.|dataset:Parkinsons - Interactions investigated in the context of Parkinsons disease|full coverage:Only protein-protein interactions|curation depth:imex curation	taxid:9606(human-293t)|taxid:9606(Homo sapiens 293 cells transformed with SV40 large T antigen)	-	2013-02-15	2013-02-18	FALSE	flag tag:?-?|mutation:2019-2019	-	-	-	psi-mi:"MI:0658"(multidimensional protein identification technology)	psi-mi:"MI:0658"(multidimensional protein identification technology)	yes	yes	no
Q5S007	O95295	intact:EBI-5323863|uniprotkb:Q8NCX9|uniprotkb:Q6ZS50|uniprotkb:A6NJU2	intact:EBI-296723|uniprotkb:Q5SXU8|uniprotkb:D3DV56	psi-mi:lrrk2_human(display_long)|uniprotkb:LRRK2(gene name)|psi-mi:LRRK2(display_short)|uniprotkb:PARK8(gene name synonym)|uniprotkb:Dardarin(gene name synonym)	psi-mi:snapn_human(display_long)|uniprotkb:SNAPIN(gene name)|psi-mi:SNAPIN(display_short)|uniprotkb:SNAP25BP(gene name synonym)|uniprotkb:SNAPAP(gene name synonym)|uniprotkb:Synaptosomal-associated protein 25-binding protein(gene name synonym)|uniprotkb:BLOC1S7(gene name synonym)|uniprotkb:Biogenesis of lysosome-related organelles complex 1 subunit 7(gene name synonym)	psi-mi:"MI:0096"(pull down)	Yun et al. (2013)	23949442	taxid:9606(human)|taxid:9606(Homo sapiens)	taxid:9606(human)|taxid:9606(Homo sapiens)	psi-mi:"MI:0915"(physical association)	psi-mi:"MI:0469"(IntAct)	intact:EBI-8752703|imex:IM-21379-3	intact-miscore:0.66	-	psi-mi:"MI:0499"(unspecified role)	psi-mi:"MI:0499"(unspecified role)	psi-mi:"MI:0498"(prey)	psi-mi:"MI:0496"(bait)	psi-mi:"MI:0326"(protein)	psi-mi:"MI:0326"(protein)	interpro:IPR025875|interpro:IPR017986|interpro:IPR001680(WD40 repeat)|interpro:IPR015943(WD40/YVTN repeat-like)|interpro:IPR001806(Ras GTPase)|interpro:IPR005225(Small GTP-binding protein)|interpro:IPR008271(Serine/threonine protein kinase, active site)|interpro:IPR020859|interpro:IPR017441(Protein kinase ATP binding, conserved site)|interpro:IPR000719(Protein kinase, core)|interpro:IPR013684(Mir…	interpro:IPR028119|interpro:IPR017246(Snapin)|go:"GO:0016032"(viral process)|go:"GO:0048490"(anterograde synaptic vesicle transport)|go:"GO:0031175"(neuron projection development)|go:"GO:0008089"(anterograde axon cargo transport)|go:"GO:0000149"(SNARE binding)|go:"GO:0072553"(terminal button organization)|go:"GO:0031629"(synaptic vesicle fusion to presynaptic membrane)|go:"GO:0016188"(synaptic ve…	-	-	-	figure legend:2A/B, 3B|comment:All tested LRRK2 domain constructs except the Kinase domain construct interacted with Snapin.|dataset:Neurodegeneration - Publications depicting interactions involved in neurodegenerative diseases.|dataset:Synapse - Interactions of proteins with an established role in the presynapse.|dataset:Parkinsons - Interactions investigated in the context of Parkinsons disease…	taxid:-1(in vitro)|taxid:-1(In vitro)	-	2013-09-02	2013-11-07	FALSE	sufficient binding region:1-937|sufficient binding region:1334-1525(IPR020859)|myc tag:c-c|his tag:c-c	glutathione s tranferase tag:n-n	-	-	psi-mi:"MI:0705"(anti tag western blot)	psi-mi:"MI:0705"(anti tag western blot)	yes	no	yes
Q5S007	O95295	intact:EBI-5323863|uniprotkb:Q8NCX9|uniprotkb:Q6ZS50|uniprotkb:A6NJU2	intact:EBI-296723|uniprotkb:Q5SXU8|uniprotkb:D3DV56	psi-mi:lrrk2_human(display_long)|uniprotkb:LRRK2(gene name)|psi-mi:LRRK2(display_short)|uniprotkb:PARK8(gene name synonym)|uniprotkb:Dardarin(gene name synonym)	psi-mi:snapn_human(display_long)|uniprotkb:SNAPIN(gene name)|psi-mi:SNAPIN(display_short)|uniprotkb:SNAP25BP(gene name synonym)|uniprotkb:SNAPAP(gene name synonym)|uniprotkb:Synaptosomal-associated protein 25-binding protein(gene name synonym)|uniprotkb:BLOC1S7(gene name synonym)|uniprotkb:Biogenesis of lysosome-related organelles complex 1 subunit 7(gene name synonym)	psi-mi:"MI:0018"(two hybrid)	Yun et al. (2013)	23949442	taxid:9606(human)|taxid:9606(Homo sapiens)	taxid:9606(human)|taxid:9606(Homo sapiens)	psi-mi:"MI:0915"(physical association)	psi-mi:"MI:0469"(IntAct)	intact:EBI-8753000|imex:IM-21379-6	intact-miscore:0.66	-	psi-mi:"MI:0499"(unspecified role)	psi-mi:"MI:0499"(unspecified role)	psi-mi:"MI:0496"(bait)	psi-mi:"MI:0498"(prey)	psi-mi:"MI:0326"(protein)	psi-mi:"MI:0326"(protein)	interpro:IPR025875|interpro:IPR017986|interpro:IPR001680(WD40 repeat)|interpro:IPR015943(WD40/YVTN repeat-like)|interpro:IPR001806(Ras GTPase)|interpro:IPR005225(Small GTP-binding protein)|interpro:IPR008271(Serine/threonine protein kinase, active site)|interpro:IPR020859|interpro:IPR017441(Protein kinase ATP binding, conserved site)|interpro:IPR000719(Protein kinase, core)|interpro:IPR013684(Mir…	interpro:IPR028119|interpro:IPR017246(Snapin)|go:"GO:0016032"(viral process)|go:"GO:0048490"(anterograde synaptic vesicle transport)|go:"GO:0031175"(neuron projection development)|go:"GO:0008089"(anterograde axon cargo transport)|go:"GO:0000149"(SNARE binding)|go:"GO:0072553"(terminal button organization)|go:"GO:0031629"(synaptic vesicle fusion to presynaptic membrane)|go:"GO:0016188"(synaptic ve…	-	-	-	figure legend:no figure|dataset:Neurodegeneration - Publications depicting interactions involved in neurodegenerative diseases.|dataset:Synapse - Interactions of proteins with an established role in the presynapse.|dataset:Parkinsons - Interactions investigated in the context of Parkinsons disease|full coverage:Only protein-protein interactions|curation depth:imex curation	taxid:4932(yeasx)|taxid:4932("Saccharomyces cerevisiae (Baker's yeast)")	-	2013-09-02	2013-11-07	FALSE	-	sufficient binding region:33-136	-	-	psi-mi:"MI:0078"(nucleotide sequence identification)	psi-mi:"MI:0078"(nucleotide sequence identification)	no	no	no
Q5S007	O95394	intact:EBI-5323863|uniprotkb:Q8NCX9|uniprotkb:Q6ZS50|uniprotkb:A6NJU2	intact:EBI-9515816|uniprotkb:Q9UIY2|uniprotkb:Q9UFV5|uniprotkb:Q9NTT6|uniprotkb:Q9NS94|uniprotkb:Q9H8G5|uniprotkb:Q96J46|uniprotkb:Q5JWR4|uniprotkb:E9PF86|uniprotkb:E1P547|uniprotkb:D6RF12|uniprotkb:B4DX94|uniprotkb:B2RB65	psi-mi:lrrk2_human(display_long)|uniprotkb:LRRK2(gene name)|psi-mi:LRRK2(display_short)|uniprotkb:PARK8(gene name synonym)|uniprotkb:Dardarin(gene name synonym)	psi-mi:agm1_human(display_long)|uniprotkb:PGM3(gene name)|psi-mi:PGM3(display_short)|uniprotkb:AGM1(gene name synonym)|uniprotkb:Acetylglucosamine phosphomutase(gene name synonym)|uniprotkb:N-acetylglucosamine-phosphate mutase(gene name synonym)|uniprotkb:Phosphoglucomutase-3(gene name synonym)	psi-mi:"MI:0676"(tandem affinity purification)	Martin et al. (2014)	24725412	taxid:9606(human)|taxid:9606(Homo sapiens)	taxid:9606(human)|taxid:9606(Homo sapiens)	psi-mi:"MI:0914"(association)	psi-mi:"MI:0469"(IntAct)	intact:EBI-9515510|imex:IM-22527-1	intact-miscore:0.35	psi-mi:"MI:1060"(spoke expansion)	psi-mi:"MI:0499"(unspecified role)	psi-mi:"MI:0499"(unspecified role)	psi-mi:"MI:0496"(bait)	psi-mi:"MI:0498"(prey)	psi-mi:"MI:0326"(protein)	psi-mi:"MI:0326"(protein)	interpro:IPR025875|interpro:IPR017986|interpro:IPR001680(WD40 repeat)|interpro:IPR015943(WD40/YVTN repeat-like)|interpro:IPR001806(Ras GTPase)|interpro:IPR005225(Small GTP-binding protein)|interpro:IPR008271(Serine/threonine protein kinase, active site)|interpro:IPR020859|interpro:IPR017441(Protein kinase ATP binding, conserved site)|interpro:IPR000719(Protein kinase, core)|interpro:IPR013684(Mir…	interpro:IPR016657(Phosphoacetylglucosamine mutase)|interpro:IPR016066(Alpha-D-phosphohexomutase, conserved site)|interpro:IPR005843(Alpha-D-phosphohexomutase, C-terminal)|interpro:IPR005845(Alpha-D-phosphohexomutase, alpha/beta/alpha domain II)|interpro:IPR016055(Alpha-D-phosphohexomutase, alpha/beta/alpha I, II and III)|interpro:IPR005844(Alpha-D-phosphohexomutase, alpha/beta/alpha domain I)|go…	-	-	-	figure legend:1 A/B/D, Supplementary Table 1.|dataset:Neurodegeneration - Publications depicting interactions involved in neurodegenerative diseases.|dataset:Parkinsons - Interactions investigated in the context of Parkinsons disease|full coverage:Only protein-protein interactions|curation depth:imex curation	taxid:9606(human-293)|taxid:9606(Homo sapiens transformed primary embryonal kidney cells)	-	2014-04-16	2014-08-04	FALSE	tandem tag:c-c	-	-	-	psi-mi:"MI:0102"(sequence tag identification)	psi-mi:"MI:0102"(sequence tag identification)	yes	no	no
Q5S007	O95400	intact:EBI-5323863|uniprotkb:Q8NCX9|uniprotkb:Q6ZS50|uniprotkb:A6NJU2	intact:EBI-768015|uniprotkb:B2RDX2|uniprotkb:Q9ULP2	psi-mi:lrrk2_human(display_long)|uniprotkb:LRRK2(gene name)|psi-mi:LRRK2(display_short)|uniprotkb:PARK8(gene name synonym)|uniprotkb:Dardarin(gene name synonym)	psi-mi:cd2b2_human(display_long)|uniprotkb:CD2BP2(gene name)|psi-mi:CD2BP2(display_short)|uniprotkb:KIAA1178(gene name synonym)|uniprotkb:U5 snRNP 52K protein(gene name synonym)	psi-mi:"MI:0089"(protein array)	Reyniers et al. (2014)	24947832	taxid:9606(human)|taxid:9606(Homo sapiens)	taxid:9606(human)|taxid:9606(Homo sapiens)	psi-mi:"MI:0407"(direct interaction)	psi-mi:"MI:0469"(IntAct)	intact:EBI-9659695|imex:IM-22653-54	intact-miscore:0.44	-	psi-mi:"MI:0499"(unspecified role)	psi-mi:"MI:0499"(unspecified role)	psi-mi:"MI:0498"(prey)	psi-mi:"MI:0496"(bait)	psi-mi:"MI:0326"(protein)	psi-mi:"MI:0326"(protein)	interpro:IPR025875|interpro:IPR017986|interpro:IPR001680(WD40 repeat)|interpro:IPR015943(WD40/YVTN repeat-like)|interpro:IPR001806(Ras GTPase)|interpro:IPR005225(Small GTP-binding protein)|interpro:IPR008271(Serine/threonine protein kinase, active site)|interpro:IPR020859|interpro:IPR017441(Protein kinase ATP binding, conserved site)|interpro:IPR000719(Protein kinase, core)|interpro:IPR013684(Mir…	interpro:IPR003169(GYF)|rcsb pdb:1SYX|rcsb pdb:1L2Z|rcsb pdb:1GYF|rcsb pdb:4BWS|go:"GO:0000244"(spliceosomal tri-snRNP complex assembly)|go:"GO:0043021"(ribonucleoprotein complex binding)|go:"GO:0005682"(U5 snRNP)|go:"GO:0005654"(nucleoplasm)|go:"GO:0005737"(cytoplasm)|go:"GO:0010923"(negative regulation of phosphatase activity)|go:"GO:0005515"(protein binding)|go:"GO:0010467"(gene expression)|go…	psi-mi:"MI:0469"(intact)	-	-	figure legend:1a, suppl. table 1|dataset:Neurodegeneration - Publications depicting interactions involved in neurodegenerative diseases.|dataset:Parkinsons - Interactions investigated in the context of Parkinsons disease|curation depth:imex curation	taxid:-1(in vitro)|taxid:-1(In vitro)	-	2014-06-19	2014-07-15	FALSE	flag tag:n-n("MI:0518")	glutathione s tranferase tag:?-?	-	-	psi-mi:"MI:0867"(tag visualisation by fluorescence)	psi-mi:"MI:0867"(tag visualisation by fluorescence)	yes	no	no
Q5S007	O95456	intact:EBI-5323863|uniprotkb:Q8NCX9|uniprotkb:Q6ZS50|uniprotkb:A6NJU2	intact:EBI-6286129|uniprotkb:Q6S713|uniprotkb:Q6FHD3|uniprotkb:Q6FHA3|uniprotkb:B5BUN2	psi-mi:lrrk2_human(display_long)|uniprotkb:LRRK2(gene name)|psi-mi:LRRK2(display_short)|uniprotkb:PARK8(gene name synonym)|uniprotkb:Dardarin(gene name synonym)	psi-mi:psmg1_human(display_long)|uniprotkb:PSMG1(gene name)|psi-mi:PSMG1(display_short)|uniprotkb:C21LRP(gene name synonym)|uniprotkb:DSCR2(gene name synonym)|uniprotkb:PAC1(gene name synonym)|uniprotkb:Chromosome 21 leucine-rich protein(gene name synonym)|uniprotkb:Down syndrome critical region protein 2(gene name synonym)	psi-mi:"MI:0089"(protein array)	Reyniers et al. (2014)	24947832	taxid:9606(human)|taxid:9606(Homo sapiens)	taxid:9606(human)|taxid:9606(Homo sapiens)	psi-mi:"MI:0407"(direct interaction)	psi-mi:"MI:0469"(IntAct)	intact:EBI-9659708|imex:IM-22653-55	intact-miscore:0.44	-	psi-mi:"MI:0499"(unspecified role)	psi-mi:"MI:0499"(unspecified role)	psi-mi:"MI:0498"(prey)	psi-mi:"MI:0496"(bait)	psi-mi:"MI:0326"(protein)	psi-mi:"MI:0326"(protein)	interpro:IPR025875|interpro:IPR017986|interpro:IPR001680(WD40 repeat)|interpro:IPR015943(WD40/YVTN repeat-like)|interpro:IPR001806(Ras GTPase)|interpro:IPR005225(Small GTP-binding protein)|interpro:IPR008271(Serine/threonine protein kinase, active site)|interpro:IPR020859|interpro:IPR017441(Protein kinase ATP binding, conserved site)|interpro:IPR000719(Protein kinase, core)|interpro:IPR013684(Mir…	interpro:IPR016565(Proteasome assembling chaperone-1)|go:"GO:0043248"(proteasome assembly)|go:"GO:0005783"(endoplasmic reticulum)|go:"GO:0005634"(nucleus)|go:"GO:0005515"(protein binding)|go:"GO:0005737"(cytoplasm)|ensembl:ENSP00000370286|ensembl:ENSP00000329915|ensembl:ENSG00000183527|ensembl:ENST00000380900|ensembl:ENST00000331573|refseq:NP_982257.1|refseq:NP_003711.1|uniprotkb:O95456(identity)…	psi-mi:"MI:0469"(intact)	-	-	figure legend:1a, suppl. table 1|dataset:Neurodegeneration - Publications depicting interactions involved in neurodegenerative diseases.|dataset:Parkinsons - Interactions investigated in the context of Parkinsons disease|curation depth:imex curation	taxid:-1(in vitro)|taxid:-1(In vitro)	-	2014-06-19	2014-07-15	FALSE	flag tag:n-n("MI:0518")	glutathione s tranferase tag:?-?	-	-	psi-mi:"MI:0867"(tag visualisation by fluorescence)	psi-mi:"MI:0867"(tag visualisation by fluorescence)	yes	no	no
Q5S007	O95817	intact:EBI-5323863|uniprotkb:Q8NCX9|uniprotkb:Q6ZS50|uniprotkb:A6NJU2	intact:EBI-747185|uniprotkb:A8K5L8|uniprotkb:Q9P120|uniprotkb:Q9NT20|uniprotkb:Q3B763	psi-mi:lrrk2_human(display_long)|uniprotkb:LRRK2(gene name)|psi-mi:LRRK2(display_short)|uniprotkb:PARK8(gene name synonym)|uniprotkb:Dardarin(gene name synonym)	psi-mi:bag3_human(display_long)|uniprotkb:Bcl-2-associated athanogene 3(gene name synonym)|uniprotkb:Bcl-2-binding protein Bis(gene name synonym)|uniprotkb:Docking protein CAIR-1(gene name synonym)|uniprotkb:BAG3(gene name)|psi-mi:BAG3(display_short)|uniprotkb:BIS(gene name synonym)	psi-mi:"MI:0089"(protein array)	Beilina et al. (2014)	24510904	taxid:9606(human)|taxid:9606(Homo sapiens)	taxid:9606(human)|taxid:9606(Homo sapiens)	psi-mi:"MI:0407"(direct interaction)	psi-mi:"MI:0469"(IntAct)	intact:EBI-9232861|imex:IM-22223-3	intact-miscore:0.44	-	psi-mi:"MI:0499"(unspecified role)	psi-mi:"MI:0499"(unspecified role)	psi-mi:"MI:0498"(prey)	psi-mi:"MI:0496"(bait)	psi-mi:"MI:0326"(protein)	psi-mi:"MI:0326"(protein)	interpro:IPR025875|interpro:IPR017986|interpro:IPR001680(WD40 repeat)|interpro:IPR015943(WD40/YVTN repeat-like)|interpro:IPR001806(Ras GTPase)|interpro:IPR005225(Small GTP-binding protein)|interpro:IPR008271(Serine/threonine protein kinase, active site)|interpro:IPR020859|interpro:IPR017441(Protein kinase ATP binding, conserved site)|interpro:IPR000719(Protein kinase, core)|interpro:IPR013684(Mir…	interpro:IPR001202(WW/Rsp5/WWP)|interpro:IPR003103(Apoptosis regulator Bcl-2 protein, BAG)|go:"GO:0097192"(extrinsic apoptotic signaling pathway in absence of ligand)|go:"GO:0050821"(protein stabilization)|go:"GO:0005886"(plasma membrane)|go:"GO:0006457"(protein folding)|go:"GO:0005829"(cytosol)|go:"GO:0021510"(spinal cord development)|go:"GO:0007420"(brain development)|go:"GO:0005737"(cytoplasm)…	-	-	-	figure legend:Supp Table 1-ii|agonist:GDP|dataset:Parkinsons - Interactions investigated in the context of Parkinsons disease|dataset:Neurodegeneration - Publications depicting interactions involved in neurodegenerative diseases.|full coverage:Only protein-protein interactions|curation depth:imex curation	taxid:-1(in vitro)|taxid:-1(In vitro)	-	2014-02-12	2014-07-14	FALSE	biotin tag:?-?|glutathione s tranferase tag:?-?|sufficient binding region:970-2527	glutathione s tranferase tag:n-n	-	-	psi-mi:"MI:0867"(tag visualisation by fluorescence)	psi-mi:"MI:0867"(tag visualisation by fluorescence)	yes	no	yes
Q5S007	O95831	intact:EBI-5323863|uniprotkb:Q8NCX9|uniprotkb:Q6ZS50|uniprotkb:A6NJU2	intact:EBI-356440|intact:EBI-2561858|intact:EBI-2561858|intact:EBI-2561858|intact:EBI-2561858|uniprotkb:B2RB08|uniprotkb:B1ALN1|uniprotkb:A4QPB4|uniprotkb:Q9Y3I4|uniprotkb:Q9Y3I3|uniprotkb:Q2QKE4|uniprotkb:Q1L6K6|uniprotkb:Q1L6K4|uniprotkb:D3DTE9|uniprotkb:Q6I9X6|uniprotkb:Q5JUZ7	psi-mi:lrrk2_human(display_long)|uniprotkb:LRRK2(gene name)|psi-mi:LRRK2(display_short)|uniprotkb:PARK8(gene name synonym)|uniprotkb:Dardarin(gene name synonym)	psi-mi:aifm1_human(display_long)|uniprotkb:AIFM1(gene name)|psi-mi:AIFM1(display_short)|uniprotkb:AIF(gene name synonym)|uniprotkb:PDCD8(gene name synonym)|uniprotkb:Programmed cell death protein 8(gene name synonym)	psi-mi:"MI:0676"(tandem affinity purification)	Martin et al. (2014)	24725412	taxid:9606(human)|taxid:9606(Homo sapiens)	taxid:9606(human)|taxid:9606(Homo sapiens)	psi-mi:"MI:0914"(association)	psi-mi:"MI:0469"(IntAct)	intact:EBI-9515510|imex:IM-22527-1	intact-miscore:0.35	psi-mi:"MI:1060"(spoke expansion)	psi-mi:"MI:0499"(unspecified role)	psi-mi:"MI:0499"(unspecified role)	psi-mi:"MI:0496"(bait)	psi-mi:"MI:0498"(prey)	psi-mi:"MI:0326"(protein)	psi-mi:"MI:0326"(protein)	interpro:IPR025875|interpro:IPR017986|interpro:IPR001680(WD40 repeat)|interpro:IPR015943(WD40/YVTN repeat-like)|interpro:IPR001806(Ras GTPase)|interpro:IPR005225(Small GTP-binding protein)|interpro:IPR008271(Serine/threonine protein kinase, active site)|interpro:IPR020859|interpro:IPR017441(Protein kinase ATP binding, conserved site)|interpro:IPR000719(Protein kinase, core)|interpro:IPR013684(Mir…	interpro:IPR016156(FAD/NAD-linked reductase, dimerisation)|interpro:IPR029324|interpro:IPR001327(Pyridine nucleotide-disulphide oxidoreductase, NAD-binding region)|interpro:IPR023753|interpro:IPR004099(Pyridine nucleotide-disulphide oxidoreductase, dimerisation)|interpro:IPR013027(FAD-dependent pyridine nucleotide-disulphide oxidoreductase)|rcsb pdb:4FDC|rcsb pdb:4LII|rcsb pdb:1M6I|go:"GO:0006309…	-	-	-	figure legend:1 A/B/D, Supplementary Table 1.|dataset:Neurodegeneration - Publications depicting interactions involved in neurodegenerative diseases.|dataset:Parkinsons - Interactions investigated in the context of Parkinsons disease|full coverage:Only protein-protein interactions|curation depth:imex curation	taxid:9606(human-293)|taxid:9606(Homo sapiens transformed primary embryonal kidney cells)	-	2014-04-16	2014-08-04	FALSE	tandem tag:c-c	-	-	-	psi-mi:"MI:0102"(sequence tag identification)	psi-mi:"MI:0102"(sequence tag identification)	yes	no	no
Q5S007	O95990	intact:EBI-5323863|uniprotkb:Q8NCX9|uniprotkb:Q6ZS50|uniprotkb:A6NJU2	intact:EBI-743396|uniprotkb:Q96NH4|uniprotkb:J3KR61|uniprotkb:B7ZAY5|uniprotkb:B3KNQ4	psi-mi:lrrk2_human(display_long)|uniprotkb:LRRK2(gene name)|psi-mi:LRRK2(display_short)|uniprotkb:PARK8(gene name synonym)|uniprotkb:Dardarin(gene name synonym)	psi-mi:f107a_human(display_long)|uniprotkb:Down-regulated in renal cell carcinoma 1(gene name synonym)|uniprotkb:Protein TU3A(gene name synonym)|uniprotkb:FAM107A(gene name)|psi-mi:FAM107A(display_short)|uniprotkb:TU3A(gene name synonym)|uniprotkb:DRR1(gene name synonym)	psi-mi:"MI:0089"(protein array)	Reyniers et al. (2014)	24947832	taxid:9606(human)|taxid:9606(Homo sapiens)	taxid:9606(human)|taxid:9606(Homo sapiens)	psi-mi:"MI:0407"(direct interaction)	psi-mi:"MI:0469"(IntAct)	intact:EBI-9659721|imex:IM-22653-56	intact-miscore:0.44	-	psi-mi:"MI:0499"(unspecified role)	psi-mi:"MI:0499"(unspecified role)	psi-mi:"MI:0498"(prey)	psi-mi:"MI:0496"(bait)	psi-mi:"MI:0326"(protein)	psi-mi:"MI:0326"(protein)	interpro:IPR025875|interpro:IPR017986|interpro:IPR001680(WD40 repeat)|interpro:IPR015943(WD40/YVTN repeat-like)|interpro:IPR001806(Ras GTPase)|interpro:IPR005225(Small GTP-binding protein)|interpro:IPR008271(Serine/threonine protein kinase, active site)|interpro:IPR020859|interpro:IPR017441(Protein kinase ATP binding, conserved site)|interpro:IPR000719(Protein kinase, core)|interpro:IPR013684(Mir…	interpro:IPR009533(Protein of unknown function DUF1151)|go:"GO:0001558"(regulation of cell growth)|go:"GO:0005634"(nucleus)|ensembl:ENSG00000168309|ensembl:ENSG00000168309|ensembl:ENSP00000419529|ensembl:ENSP00000419124|ensembl:ENSP00000400858|ensembl:ENSP00000377991|ensembl:ENSP00000354270|ensembl:ENST00000474531|ensembl:ENST00000464064|ensembl:ENST00000447756|ensembl:ENST00000394481|ensembl:ENS…	psi-mi:"MI:0469"(intact)	-	-	figure legend:1a, suppl. table 1|dataset:Neurodegeneration - Publications depicting interactions involved in neurodegenerative diseases.|dataset:Parkinsons - Interactions investigated in the context of Parkinsons disease|curation depth:imex curation	taxid:-1(in vitro)|taxid:-1(In vitro)	-	2014-06-19	2014-07-15	FALSE	flag tag:n-n("MI:0518")	glutathione s tranferase tag:?-?	-	-	psi-mi:"MI:0867"(tag visualisation by fluorescence)	psi-mi:"MI:0867"(tag visualisation by fluorescence)	yes	no	no
Q5S007	P00338	intact:EBI-5323863|uniprotkb:Q8NCX9|uniprotkb:Q6ZS50|uniprotkb:A6NJU2	intact:EBI-372327|uniprotkb:Q9UDE9|uniprotkb:Q9UDE8|uniprotkb:Q6ZNV1|uniprotkb:Q6IBM7|uniprotkb:Q53G53|uniprotkb:F8W819|uniprotkb:B4DKQ2|uniprotkb:B7Z5E3|uniprotkb:D3DQY3	psi-mi:lrrk2_human(display_long)|uniprotkb:LRRK2(gene name)|psi-mi:LRRK2(display_short)|uniprotkb:PARK8(gene name synonym)|uniprotkb:Dardarin(gene name synonym)	psi-mi:ldha_human(display_long)|uniprotkb:LDHA(gene name)|psi-mi:LDHA(display_short)|uniprotkb:LDH muscle subunit(gene name synonym)|uniprotkb:Renal carcinoma antigen NY-REN-59(gene name synonym)|uniprotkb:Cell proliferation-inducing gene 19 protein(gene name synonym)|uniprotkb:PIG19(orf name)	psi-mi:"MI:0676"(tandem affinity purification)	Martin et al. (2014)	24725412	taxid:9606(human)|taxid:9606(Homo sapiens)	taxid:9606(human)|taxid:9606(Homo sapiens)	psi-mi:"MI:0914"(association)	psi-mi:"MI:0469"(IntAct)	intact:EBI-9515510|imex:IM-22527-1	intact-miscore:0.35	psi-mi:"MI:1060"(spoke expansion)	psi-mi:"MI:0499"(unspecified role)	psi-mi:"MI:0499"(unspecified role)	psi-mi:"MI:0496"(bait)	psi-mi:"MI:0498"(prey)	psi-mi:"MI:0326"(protein)	psi-mi:"MI:0326"(protein)	interpro:IPR025875|interpro:IPR017986|interpro:IPR001680(WD40 repeat)|interpro:IPR015943(WD40/YVTN repeat-like)|interpro:IPR001806(Ras GTPase)|interpro:IPR005225(Small GTP-binding protein)|interpro:IPR008271(Serine/threonine protein kinase, active site)|interpro:IPR020859|interpro:IPR017441(Protein kinase ATP binding, conserved site)|interpro:IPR000719(Protein kinase, core)|interpro:IPR013684(Mir…	interpro:IPR016040("NAD(P)-binding")|interpro:IPR015955(Lactate dehydrogenase/glycoside hydrolase, family 4, C-terminal)|interpro:IPR001236(Lactate/malate dehydrogenase)|interpro:IPR022383|interpro:IPR018177|interpro:IPR011304(L-lactate dehydrogenase)|interpro:IPR001557(L-lactate/malate dehydrogenase)|rcsb pdb:4L4S|rcsb pdb:4L4R|rcsb pdb:4JNK|rcsb pdb:4AJP|rcsb pdb:1I10|rcsb pdb:4M49|go:"GO:00442…	-	-	-	figure legend:1 A/B/D, Supplementary Table 1.|dataset:Neurodegeneration - Publications depicting interactions involved in neurodegenerative diseases.|dataset:Parkinsons - Interactions investigated in the context of Parkinsons disease|full coverage:Only protein-protein interactions|curation depth:imex curation	taxid:9606(human-293)|taxid:9606(Homo sapiens transformed primary embryonal kidney cells)	-	2014-04-16	2014-08-04	FALSE	tandem tag:c-c	-	-	-	psi-mi:"MI:0102"(sequence tag identification)	psi-mi:"MI:0102"(sequence tag identification)	yes	no	no
Q5S007	P00634	intact:EBI-5323863|uniprotkb:Q8NCX9|uniprotkb:Q6ZS50|uniprotkb:A6NJU2	intact:EBI-552958|uniprotkb:Q47041|uniprotkb:Q2MC42|uniprotkb:P78051|uniprotkb:P77801	psi-mi:lrrk2_human(display_long)|uniprotkb:LRRK2(gene name)|psi-mi:LRRK2(display_short)|uniprotkb:PARK8(gene name synonym)|uniprotkb:Dardarin(gene name synonym)	psi-mi:ppb_ecoli(display_long)|uniprotkb:phoA(gene name)|psi-mi:phoA(display_short)|uniprotkb:b0383(locus name)|uniprotkb:JW0374(locus name)	psi-mi:"MI:1019"(protein phosphatase assay)	Lobbestael et al. (2013)	23937259	taxid:9606(human)|taxid:9606(Homo sapiens)	taxid:83333(ecoli)|taxid:83333("Escherichia coli (strain K12)")	psi-mi:"MI:0203"(dephosphorylation reaction)	psi-mi:"MI:0469"(IntAct)	intact:EBI-9690874|imex:IM-23014-4	intact-miscore:0.44	-	psi-mi:"MI:0502"(enzyme target)	psi-mi:"MI:0501"(enzyme)	psi-mi:"MI:0497"(neutral component)	psi-mi:"MI:0497"(neutral component)	psi-mi:"MI:0326"(protein)	psi-mi:"MI:0326"(protein)	interpro:IPR025875|interpro:IPR017986|interpro:IPR001680(WD40 repeat)|interpro:IPR015943(WD40/YVTN repeat-like)|interpro:IPR001806(Ras GTPase)|interpro:IPR005225(Small GTP-binding protein)|interpro:IPR008271(Serine/threonine protein kinase, active site)|interpro:IPR020859|interpro:IPR017441(Protein kinase ATP binding, conserved site)|interpro:IPR000719(Protein kinase, core)|interpro:IPR013684(Mir…	interpro:IPR017850(Alkaline-phosphatase-like, core domain)|interpro:IPR018299|interpro:IPR001952(Alkaline phosphatase)|interpro:IPR017849(Alkaline phosphatase-like, alpha/beta/alpha)|rcsb pdb:3TG0|rcsb pdb:2MLZ|rcsb pdb:4KM4|rcsb pdb:3DYC|rcsb pdb:3DPC|rcsb pdb:3CMR|rcsb pdb:3BDH|rcsb pdb:3BDG|rcsb pdb:3BDF|rcsb pdb:2GA3|rcsb pdb:2G9Y|rcsb pdb:2ANH|rcsb pdb:1Y7A|rcsb pdb:1Y6V|rcsb pdb:1URB|rcsb p…	go:"GO:0004721"(phosphoprotein phosphatase activity)|go:"GO:0004722"(protein serine/threonine phosphatase activity)|go:"GO:0006470"(protein dephosphorylation)	-	-	figure legend:Figure 1|comment:positive control|dataset:Affinomics - Interactions curated for the Affinomics consortium.|dataset:Parkinsons - Interactions investigated in the context of Parkinsons disease|dataset:Neurodegeneration - Publications depicting interactions involved in neurodegenerative diseases.|full coverage:Only protein-protein interactions|curation depth:imex curation	taxid:-1(in vitro)|taxid:-1(In vitro)	-	2014-08-11	2014-08-19	FALSE	flag tag:n-n|32p radiolabel:?-?|phosphorylated residue:?-?	-	-	-	psi-mi:"MI:0821"(molecular weight estimation by autoradiography)	psi-mi:"MI:0821"(molecular weight estimation by autoradiography)	yes	no	no
Q5S007	P00634	intact:EBI-5323863|uniprotkb:Q8NCX9|uniprotkb:Q6ZS50|uniprotkb:A6NJU2	intact:EBI-552958|uniprotkb:Q47041|uniprotkb:Q2MC42|uniprotkb:P78051|uniprotkb:P77801	psi-mi:lrrk2_human(display_long)|uniprotkb:LRRK2(gene name)|psi-mi:LRRK2(display_short)|uniprotkb:PARK8(gene name synonym)|uniprotkb:Dardarin(gene name synonym)	psi-mi:ppb_ecoli(display_long)|uniprotkb:phoA(gene name)|psi-mi:phoA(display_short)|uniprotkb:b0383(locus name)|uniprotkb:JW0374(locus name)	psi-mi:"MI:1019"(protein phosphatase assay)	Lobbestael et al. (2013)	23937259	taxid:9606(human)|taxid:9606(Homo sapiens)	taxid:83333(ecoli)|taxid:83333("Escherichia coli (strain K12)")	psi-mi:"MI:0203"(dephosphorylation reaction)	psi-mi:"MI:0469"(IntAct)	intact:EBI-9690852|imex:IM-23014-3	intact-miscore:0.44	-	psi-mi:"MI:0502"(enzyme target)	psi-mi:"MI:0501"(enzyme)	psi-mi:"MI:0497"(neutral component)	psi-mi:"MI:0497"(neutral component)	psi-mi:"MI:0326"(protein)	psi-mi:"MI:0326"(protein)	interpro:IPR025875|interpro:IPR017986|interpro:IPR001680(WD40 repeat)|interpro:IPR015943(WD40/YVTN repeat-like)|interpro:IPR001806(Ras GTPase)|interpro:IPR005225(Small GTP-binding protein)|interpro:IPR008271(Serine/threonine protein kinase, active site)|interpro:IPR020859|interpro:IPR017441(Protein kinase ATP binding, conserved site)|interpro:IPR000719(Protein kinase, core)|interpro:IPR013684(Mir…	interpro:IPR017850(Alkaline-phosphatase-like, core domain)|interpro:IPR018299|interpro:IPR001952(Alkaline phosphatase)|interpro:IPR017849(Alkaline phosphatase-like, alpha/beta/alpha)|rcsb pdb:3TG0|rcsb pdb:2MLZ|rcsb pdb:4KM4|rcsb pdb:3DYC|rcsb pdb:3DPC|rcsb pdb:3CMR|rcsb pdb:3BDH|rcsb pdb:3BDG|rcsb pdb:3BDF|rcsb pdb:2GA3|rcsb pdb:2G9Y|rcsb pdb:2ANH|rcsb pdb:1Y7A|rcsb pdb:1Y6V|rcsb pdb:1URB|rcsb p…	go:"GO:0004721"(phosphoprotein phosphatase activity)|go:"GO:0004722"(protein serine/threonine phosphatase activity)|go:"GO:0006470"(protein dephosphorylation)	-	-	figure legend:Figure 1|comment:positive control|dataset:Affinomics - Interactions curated for the Affinomics consortium.|dataset:Parkinsons - Interactions investigated in the context of Parkinsons disease|dataset:Neurodegeneration - Publications depicting interactions involved in neurodegenerative diseases.|full coverage:Only protein-protein interactions|curation depth:imex curation	taxid:-1(in vitro)|taxid:-1(In vitro)	-	2014-08-11	2014-08-19	FALSE	O-phospho-L-serine:973-973|O-phospho-L-serine:935-935|O-phospho-L-serine:910-910|O-phospho-L-serine:955-955|flag tag:n-n|32p radiolabel:?-?	-	-	-	psi-mi:"MI:0113"(western blot)	psi-mi:"MI:0113"(western blot)	yes	no	no
Q5S007	P01834	intact:EBI-5323863|uniprotkb:Q8NCX9|uniprotkb:Q6ZS50|uniprotkb:A6NJU2	intact:EBI-1054530	psi-mi:lrrk2_human(display_long)|uniprotkb:LRRK2(gene name)|psi-mi:LRRK2(display_short)|uniprotkb:PARK8(gene name synonym)|uniprotkb:Dardarin(gene name synonym)	psi-mi:igkc_human(display_long)|uniprotkb:IGKC(gene name)|psi-mi:IGKC(display_short)	psi-mi:"MI:0676"(tandem affinity purification)	Martin et al. (2014)	24725412	taxid:9606(human)|taxid:9606(Homo sapiens)	taxid:9606(human)|taxid:9606(Homo sapiens)	psi-mi:"MI:0914"(association)	psi-mi:"MI:0469"(IntAct)	intact:EBI-9515510|imex:IM-22527-1	intact-miscore:0.35	psi-mi:"MI:1060"(spoke expansion)	psi-mi:"MI:0499"(unspecified role)	psi-mi:"MI:0499"(unspecified role)	psi-mi:"MI:0496"(bait)	psi-mi:"MI:0498"(prey)	psi-mi:"MI:0326"(protein)	psi-mi:"MI:0326"(protein)	interpro:IPR025875|interpro:IPR017986|interpro:IPR001680(WD40 repeat)|interpro:IPR015943(WD40/YVTN repeat-like)|interpro:IPR001806(Ras GTPase)|interpro:IPR005225(Small GTP-binding protein)|interpro:IPR008271(Serine/threonine protein kinase, active site)|interpro:IPR020859|interpro:IPR017441(Protein kinase ATP binding, conserved site)|interpro:IPR000719(Protein kinase, core)|interpro:IPR013684(Mir…	interpro:IPR003597(Immunoglobulin C1-set)|interpro:IPR003006(Immunoglobulin/major histocompatibility complex, conserved site)|interpro:IPR013783(Immunoglobulin-like fold)|interpro:IPR007110(Immunoglobulin-like)|rcsb pdb:4NM8|rcsb pdb:4NM4|rcsb pdb:1OM3|rcsb pdb:1N0X|rcsb pdb:2NY7|rcsb pdb:1DFB|rcsb pdb:3U0W|rcsb pdb:3VH8|rcsb pdb:3U7Y|rcsb pdb:3U7W|rcsb pdb:3EYQ|rcsb pdb:3EYO|rcsb pdb:3EYF|rcsb p…	-	-	-	figure legend:1 A/B/D, Supplementary Table 1.|dataset:Neurodegeneration - Publications depicting interactions involved in neurodegenerative diseases.|dataset:Parkinsons - Interactions investigated in the context of Parkinsons disease|full coverage:Only protein-protein interactions|curation depth:imex curation	taxid:9606(human-293)|taxid:9606(Homo sapiens transformed primary embryonal kidney cells)	-	2014-04-16	2014-08-04	FALSE	tandem tag:c-c	-	-	-	psi-mi:"MI:0102"(sequence tag identification)	psi-mi:"MI:0102"(sequence tag identification)	yes	no	no
Q5S007	P01876	intact:EBI-5323863|uniprotkb:Q8NCX9|uniprotkb:Q6ZS50|uniprotkb:A6NJU2	intact:EBI-727651	psi-mi:lrrk2_human(display_long)|uniprotkb:LRRK2(gene name)|psi-mi:LRRK2(display_short)|uniprotkb:PARK8(gene name synonym)|uniprotkb:Dardarin(gene name synonym)	psi-mi:igha1_human(display_long)|uniprotkb:IGHA1(gene name)|psi-mi:IGHA1(display_short)	psi-mi:"MI:0676"(tandem affinity purification)	Martin et al. (2014)	24725412	taxid:9606(human)|taxid:9606(Homo sapiens)	taxid:9606(human)|taxid:9606(Homo sapiens)	psi-mi:"MI:0914"(association)	psi-mi:"MI:0469"(IntAct)	intact:EBI-9515510|imex:IM-22527-1	intact-miscore:0.35	psi-mi:"MI:1060"(spoke expansion)	psi-mi:"MI:0499"(unspecified role)	psi-mi:"MI:0499"(unspecified role)	psi-mi:"MI:0496"(bait)	psi-mi:"MI:0498"(prey)	psi-mi:"MI:0326"(protein)	psi-mi:"MI:0326"(protein)	interpro:IPR025875|interpro:IPR017986|interpro:IPR001680(WD40 repeat)|interpro:IPR015943(WD40/YVTN repeat-like)|interpro:IPR001806(Ras GTPase)|interpro:IPR005225(Small GTP-binding protein)|interpro:IPR008271(Serine/threonine protein kinase, active site)|interpro:IPR020859|interpro:IPR017441(Protein kinase ATP binding, conserved site)|interpro:IPR000719(Protein kinase, core)|interpro:IPR013684(Mir…	interpro:IPR003597(Immunoglobulin C1-set)|interpro:IPR003006(Immunoglobulin/major histocompatibility complex, conserved site)|interpro:IPR013783(Immunoglobulin-like fold)|interpro:IPR007110(Immunoglobulin-like)|rcsb pdb:2QEJ|rcsb pdb:1OW0|rcsb pdb:1IGA|rcsb pdb:3CHN|go:"GO:0072562"(blood microparticle)|go:"GO:0070062"(extracellular vesicular exosome)|go:"GO:0001895"(retina homeostasis)|go:"GO:001…	-	-	-	figure legend:1 A/B/D, Supplementary Table 1.|dataset:Neurodegeneration - Publications depicting interactions involved in neurodegenerative diseases.|dataset:Parkinsons - Interactions investigated in the context of Parkinsons disease|full coverage:Only protein-protein interactions|curation depth:imex curation	taxid:9606(human-293)|taxid:9606(Homo sapiens transformed primary embryonal kidney cells)	-	2014-04-16	2014-08-04	FALSE	tandem tag:c-c	-	-	-	psi-mi:"MI:0102"(sequence tag identification)	psi-mi:"MI:0102"(sequence tag identification)	yes	no	no
Q5S007	P02545	intact:EBI-5323863|uniprotkb:Q8NCX9|uniprotkb:Q6ZS50|uniprotkb:A6NJU2	intact:EBI-351935|uniprotkb:Q5TCJ3|uniprotkb:Q5TCJ2|uniprotkb:Q6UYC3|uniprotkb:Q5I6Y6|uniprotkb:Q5I6Y4|uniprotkb:D6RAQ3|uniprotkb:D3DVB0|uniprotkb:Q96JA2|uniprotkb:Q969I8|uniprotkb:P02546|uniprotkb:E7EUI9|uniprotkb:B4DI32	psi-mi:lrrk2_human(display_long)|uniprotkb:LRRK2(gene name)|psi-mi:LRRK2(display_short)|uniprotkb:PARK8(gene name synonym)|uniprotkb:Dardarin(gene name synonym)	psi-mi:lmna_human(display_long)|uniprotkb:LMNA(gene name)|psi-mi:LMNA(display_short)|uniprotkb:LMN1(gene name synonym)	psi-mi:"MI:0007"(anti tag coimmunoprecipitation)	Liu et al. (2012)	23075850	taxid:9606(human)|taxid:9606(Homo sapiens)	taxid:9606(human)|taxid:9606(Homo sapiens)	psi-mi:"MI:0914"(association)	psi-mi:"MI:0469"(IntAct)	intact:EBI-6515052|imex:IM-18674-1	intact-miscore:0.35	psi-mi:"MI:1060"(spoke expansion)	psi-mi:"MI:0499"(unspecified role)	psi-mi:"MI:0499"(unspecified role)	psi-mi:"MI:0496"(bait)	psi-mi:"MI:0498"(prey)	psi-mi:"MI:0326"(protein)	psi-mi:"MI:0326"(protein)	interpro:IPR025875|interpro:IPR017986|interpro:IPR001680(WD40 repeat)|interpro:IPR015943(WD40/YVTN repeat-like)|interpro:IPR001806(Ras GTPase)|interpro:IPR005225(Small GTP-binding protein)|interpro:IPR008271(Serine/threonine protein kinase, active site)|interpro:IPR020859|interpro:IPR017441(Protein kinase ATP binding, conserved site)|interpro:IPR000719(Protein kinase, core)|interpro:IPR013684(Mir…	interpro:IPR018039|interpro:IPR001322(Intermediate filament, C-terminal)|interpro:IPR001664(Intermediate filament protein)|rcsb pdb:3V5B|rcsb pdb:3V4W|rcsb pdb:3V4Q|rcsb pdb:2YPT|rcsb pdb:3GEF|rcsb pdb:2XV5|rcsb pdb:1X8Y|rcsb pdb:1IVT|rcsb pdb:1IFR|go:"GO:2001237"(negative regulation of extrinsic apoptotic signaling pathway)|go:"GO:0090201"(negative regulation of release of cytochrome c from mito…	-	-	-	figure legend:Table S1, S2A.|dataset:Neurodegeneration - Publications depicting interactions involved in neurodegenerative diseases.|dataset:Parkinsons - Interactions investigated in the context of Parkinsons disease|full coverage:Only protein-protein interactions|curation depth:imex curation	taxid:9606(human-293t)|taxid:9606(Homo sapiens 293 cells transformed with SV40 large T antigen)	-	2013-02-15	2013-02-18	FALSE	flag tag:?-?|mutation:2019-2019	-	-	-	psi-mi:"MI:0658"(multidimensional protein identification technology)	psi-mi:"MI:0658"(multidimensional protein identification technology)	yes	yes	no
Q5S007	P02687	intact:EBI-5323863|uniprotkb:Q8NCX9|uniprotkb:Q6ZS50|uniprotkb:A6NJU2	intact:EBI-908215|uniprotkb:Q9TSA6|uniprotkb:Q9TS63|uniprotkb:Q9BGM8	psi-mi:lrrk2_human(display_long)|uniprotkb:LRRK2(gene name)|psi-mi:LRRK2(display_short)|uniprotkb:PARK8(gene name synonym)|uniprotkb:Dardarin(gene name synonym)	psi-mi:mbp_bovin(display_long)|uniprotkb:MBP(gene name)|psi-mi:MBP(display_short)|uniprotkb:Myelin A1 protein(gene name synonym)|uniprotkb:20 kDa microtubule-stabilizing protein(gene name synonym)	psi-mi:"MI:0424"(protein kinase assay)	Kawakami et al. (2012)	22303461	taxid:9606(human)|taxid:9606(Homo sapiens)	taxid:9913(bovin)|taxid:9913("Bos taurus (Bovine)")	psi-mi:"MI:0217"(phosphorylation reaction)	psi-mi:"MI:0469"(IntAct)	intact:EBI-6512138|imex:IM-18692-6	intact-miscore:0.62	-	psi-mi:"MI:0501"(enzyme)	psi-mi:"MI:0502"(enzyme target)	psi-mi:"MI:0497"(neutral component)	psi-mi:"MI:0497"(neutral component)	psi-mi:"MI:0326"(protein)	psi-mi:"MI:0326"(protein)	interpro:IPR025875|interpro:IPR017986|interpro:IPR001680(WD40 repeat)|interpro:IPR015943(WD40/YVTN repeat-like)|interpro:IPR001806(Ras GTPase)|interpro:IPR005225(Small GTP-binding protein)|interpro:IPR008271(Serine/threonine protein kinase, active site)|interpro:IPR020859|interpro:IPR017441(Protein kinase ATP binding, conserved site)|interpro:IPR000719(Protein kinase, core)|interpro:IPR013684(Mir…	interpro:IPR000548(Myelin basic protein)|go:"GO:0019911"(structural constituent of myelin sheath)|go:"GO:0005886"(plasma membrane)|go:"GO:0043209"(myelin sheath)|go:"GO:0005515"(protein binding)	go:"GO:0006468"(protein phosphorylation)|go:"GO:0004672"(protein kinase activity)	-	-	figure legend:2C|comment:GST-LRRK2 was expressed in Baculovirus|agonist:tubulin|dataset:Neurodegeneration - Publications depicting interactions involved in neurodegenerative diseases.|dataset:Parkinsons - Interactions investigated in the context of Parkinsons disease|full coverage:Only protein-protein interactions|curation depth:imex curation	taxid:-1(in vitro)|taxid:-1(In vitro)	-	2013-02-12	2013-02-26	FALSE	sufficient binding region:970-2527|glutathione s tranferase tag:n-n	-	-	-	psi-mi:"MI:0396"(predetermined participant)	psi-mi:"MI:0396"(predetermined participant)	yes	no	yes
Q5S007	P02687	intact:EBI-5323863|uniprotkb:Q8NCX9|uniprotkb:Q6ZS50|uniprotkb:A6NJU2	intact:EBI-908215|uniprotkb:Q9TSA6|uniprotkb:Q9TS63|uniprotkb:Q9BGM8	psi-mi:lrrk2_human(display_long)|uniprotkb:LRRK2(gene name)|psi-mi:LRRK2(display_short)|uniprotkb:PARK8(gene name synonym)|uniprotkb:Dardarin(gene name synonym)	psi-mi:mbp_bovin(display_long)|uniprotkb:MBP(gene name)|psi-mi:MBP(display_short)|uniprotkb:Myelin A1 protein(gene name synonym)|uniprotkb:20 kDa microtubule-stabilizing protein(gene name synonym)	psi-mi:"MI:0424"(protein kinase assay)	Ohta et al. (2011)	21658387	taxid:9606(human)|taxid:9606(Homo sapiens)	taxid:9913(bovin)|taxid:9913("Bos taurus (Bovine)")	psi-mi:"MI:0217"(phosphorylation reaction)	psi-mi:"MI:0471"(MINT)	intact:EBI-6975573|imex:IM-16740-8|mint:MINT-8178015	intact-miscore:0.62	-	psi-mi:"MI:0501"(enzyme)	psi-mi:"MI:0502"(enzyme target)	psi-mi:"MI:0497"(neutral component)	psi-mi:"MI:0497"(neutral component)	psi-mi:"MI:0326"(protein)	psi-mi:"MI:0326"(protein)	interpro:IPR025875|interpro:IPR017986|interpro:IPR001680(WD40 repeat)|interpro:IPR015943(WD40/YVTN repeat-like)|interpro:IPR001806(Ras GTPase)|interpro:IPR005225(Small GTP-binding protein)|interpro:IPR008271(Serine/threonine protein kinase, active site)|interpro:IPR020859|interpro:IPR017441(Protein kinase ATP binding, conserved site)|interpro:IPR000719(Protein kinase, core)|interpro:IPR013684(Mir…	interpro:IPR000548(Myelin basic protein)|go:"GO:0019911"(structural constituent of myelin sheath)|go:"GO:0005886"(plasma membrane)|go:"GO:0043209"(myelin sheath)|go:"GO:0005515"(protein binding)|mint:MINT-8178025(identity)	-	-	-	figure legend:f5c|comment:mint|full coverage:Only protein-protein interactions|curation depth:imex curation	taxid:-1(in vitro)|taxid:-1(In vitro)	-	2011-05-16	2013-08-21	FALSE	binding-associated region:970-2527(MINT-8178022)|mutation increasing interaction:2019-2019(MINT-8178020)|glutathione s tranferase tag:?-?(MINT-8178018)	phosphorylated residue:?-?(MINT-8178026)	-	-	psi-mi:"MI:0396"(predetermined participant)	psi-mi:"MI:0821"(molecular weight estimation by autoradiography)	yes	yes	yes
Q5S007	P04350	intact:EBI-5323863|uniprotkb:Q8NCX9|uniprotkb:Q6ZS50|uniprotkb:A6NJU2	intact:EBI-355007|uniprotkb:Q969E5|uniprotkb:B3KQP4	psi-mi:lrrk2_human(display_long)|uniprotkb:LRRK2(gene name)|psi-mi:LRRK2(display_short)|uniprotkb:PARK8(gene name synonym)|uniprotkb:Dardarin(gene name synonym)	psi-mi:tbb4a_human(display_long)|uniprotkb:TUBB4A(gene name)|psi-mi:TUBB4A(display_short)|uniprotkb:TUBB4(gene name synonym)|uniprotkb:TUBB5(gene name synonym)|uniprotkb:Tubulin 5 beta(gene name synonym)|uniprotkb:Tubulin beta-4 chain(gene name synonym)	psi-mi:"MI:0096"(pull down)	Law et al. (2013)	24275654	taxid:9606(human)|taxid:9606(Homo sapiens)	taxid:9606(human)|taxid:9606(Homo sapiens)	psi-mi:"MI:0914"(association)	psi-mi:"MI:0469"(IntAct)	intact:EBI-9030141|imex:IM-21806-9	intact-miscore:0.57	psi-mi:"MI:1060"(spoke expansion)	psi-mi:"MI:0499"(unspecified role)	psi-mi:"MI:0499"(unspecified role)	psi-mi:"MI:0496"(bait)	psi-mi:"MI:0498"(prey)	psi-mi:"MI:0326"(protein)	psi-mi:"MI:0326"(protein)	interpro:IPR025875|interpro:IPR017986|interpro:IPR001680(WD40 repeat)|interpro:IPR015943(WD40/YVTN repeat-like)|interpro:IPR001806(Ras GTPase)|interpro:IPR005225(Small GTP-binding protein)|interpro:IPR008271(Serine/threonine protein kinase, active site)|interpro:IPR020859|interpro:IPR017441(Protein kinase ATP binding, conserved site)|interpro:IPR000719(Protein kinase, core)|interpro:IPR013684(Mir…	interpro:IPR003008(Tubulin/FtsZ, GTPase)|interpro:IPR017975|interpro:IPR023123|interpro:IPR018316|interpro:IPR000217(Tubulin)|interpro:IPR008280(Tubulin/FtsZ, C-terminal)|interpro:IPR002453(Beta tubulin)|interpro:IPR013838(Beta tubulin, autoregulation binding site)|go:"GO:0043209"(myelin sheath)|go:"GO:0043025"(neuronal cell body)|go:"GO:0033269"(internode region of axon)|go:"GO:0005929"(cilium)|…	-	-	-	figure legend:2A|dataset:Parkinsons - Interactions investigated in the context of Parkinsons disease|dataset:Neurodegeneration - Publications depicting interactions involved in neurodegenerative diseases.|full coverage:Only protein-protein interactions|curation depth:imex curation	taxid:-1(in vitro)|taxid:-1(In vitro)	-	2013-12-04	2013-12-10	FALSE	glutathione s tranferase tag:n-n|sufficient binding region:1328-1516	-	-	-	psi-mi:"MI:0102"(sequence tag identification)	psi-mi:"MI:0102"(sequence tag identification)	yes	no	yes
Q5S007	P04350	intact:EBI-5323863|uniprotkb:Q8NCX9|uniprotkb:Q6ZS50|uniprotkb:A6NJU2	intact:EBI-355007|uniprotkb:Q969E5|uniprotkb:B3KQP4	psi-mi:lrrk2_human(display_long)|uniprotkb:LRRK2(gene name)|psi-mi:LRRK2(display_short)|uniprotkb:PARK8(gene name synonym)|uniprotkb:Dardarin(gene name synonym)	psi-mi:tbb4a_human(display_long)|uniprotkb:TUBB4A(gene name)|psi-mi:TUBB4A(display_short)|uniprotkb:TUBB4(gene name synonym)|uniprotkb:TUBB5(gene name synonym)|uniprotkb:Tubulin 5 beta(gene name synonym)|uniprotkb:Tubulin beta-4 chain(gene name synonym)	psi-mi:"MI:0007"(anti tag coimmunoprecipitation)	Law et al. (2013)	24275654	taxid:9606(human)|taxid:9606(Homo sapiens)	taxid:9606(human)|taxid:9606(Homo sapiens)	psi-mi:"MI:0915"(physical association)	psi-mi:"MI:0469"(IntAct)	intact:EBI-9030082|imex:IM-21806-5	intact-miscore:0.57	-	psi-mi:"MI:0499"(unspecified role)	psi-mi:"MI:0499"(unspecified role)	psi-mi:"MI:0498"(prey)	psi-mi:"MI:0496"(bait)	psi-mi:"MI:0326"(protein)	psi-mi:"MI:0326"(protein)	interpro:IPR025875|interpro:IPR017986|interpro:IPR001680(WD40 repeat)|interpro:IPR015943(WD40/YVTN repeat-like)|interpro:IPR001806(Ras GTPase)|interpro:IPR005225(Small GTP-binding protein)|interpro:IPR008271(Serine/threonine protein kinase, active site)|interpro:IPR020859|interpro:IPR017441(Protein kinase ATP binding, conserved site)|interpro:IPR000719(Protein kinase, core)|interpro:IPR013684(Mir…	interpro:IPR003008(Tubulin/FtsZ, GTPase)|interpro:IPR017975|interpro:IPR023123|interpro:IPR018316|interpro:IPR000217(Tubulin)|interpro:IPR008280(Tubulin/FtsZ, C-terminal)|interpro:IPR002453(Beta tubulin)|interpro:IPR013838(Beta tubulin, autoregulation binding site)|go:"GO:0043209"(myelin sheath)|go:"GO:0043025"(neuronal cell body)|go:"GO:0033269"(internode region of axon)|go:"GO:0005929"(cilium)|…	-	-	-	figure legend:1 A/B|dataset:Parkinsons - Interactions investigated in the context of Parkinsons disease|dataset:Neurodegeneration - Publications depicting interactions involved in neurodegenerative diseases.|full coverage:Only protein-protein interactions|curation depth:imex curation	taxid:9606(human-293)|taxid:9606(Homo sapiens transformed primary embryonal kidney cells)	-	2013-12-04	2013-12-13	FALSE	myc tag:n-n|sufficient binding region:1331-1877..1877	flag tag:n-n|sufficient binding region:317-444	-	-	psi-mi:"MI:0705"(anti tag western blot)	psi-mi:"MI:0705"(anti tag western blot)	yes	no	yes
Q5S007	P04637	intact:EBI-5323863|uniprotkb:Q8NCX9|uniprotkb:Q6ZS50|uniprotkb:A6NJU2	intact:EBI-366083|uniprotkb:Q3LRW5|uniprotkb:Q3LRW4|uniprotkb:Q3LRW3|uniprotkb:Q3LRW2|uniprotkb:Q3LRW1|uniprotkb:Q2XN98|uniprotkb:Q9UQ61|uniprotkb:Q9UBI2|uniprotkb:Q9NZD0|uniprotkb:Q9NPJ2|uniprotkb:Q9NP68|uniprotkb:Q9HAQ8|uniprotkb:Q9BTM4|uniprotkb:Q99659|uniprotkb:Q8J016|uniprotkb:Q86UG1|uniprotkb:Q16848|uniprotkb:Q16811|uniprotkb:Q16810|uniprotkb:Q16809|uniprotkb:Q16808|uniprotkb:Q16807|uniprot…	psi-mi:lrrk2_human(display_long)|uniprotkb:LRRK2(gene name)|psi-mi:LRRK2(display_short)|uniprotkb:PARK8(gene name synonym)|uniprotkb:Dardarin(gene name synonym)	psi-mi:p53_human(display_long)|uniprotkb:TP53(gene name)|psi-mi:TP53(display_short)|uniprotkb:P53(gene name synonym)|uniprotkb:Tumor suppressor p53(gene name synonym)|uniprotkb:Phosphoprotein p53(gene name synonym)|uniprotkb:Antigen NY-CO-13(gene name synonym)	psi-mi:"MI:0676"(tandem affinity purification)	Martin et al. (2014)	24725412	taxid:9606(human)|taxid:9606(Homo sapiens)	taxid:9606(human)|taxid:9606(Homo sapiens)	psi-mi:"MI:0914"(association)	psi-mi:"MI:0469"(IntAct)	intact:EBI-9515510|imex:IM-22527-1	intact-miscore:0.35	psi-mi:"MI:1060"(spoke expansion)	psi-mi:"MI:0499"(unspecified role)	psi-mi:"MI:0499"(unspecified role)	psi-mi:"MI:0496"(bait)	psi-mi:"MI:0498"(prey)	psi-mi:"MI:0326"(protein)	psi-mi:"MI:0326"(protein)	interpro:IPR025875|interpro:IPR017986|interpro:IPR001680(WD40 repeat)|interpro:IPR015943(WD40/YVTN repeat-like)|interpro:IPR001806(Ras GTPase)|interpro:IPR005225(Small GTP-binding protein)|interpro:IPR008271(Serine/threonine protein kinase, active site)|interpro:IPR020859|interpro:IPR017441(Protein kinase ATP binding, conserved site)|interpro:IPR000719(Protein kinase, core)|interpro:IPR013684(Mir…	interpro:IPR002117(p53 tumor antigen)|interpro:IPR013872("p53 transactivation domain (TAD)")|interpro:IPR010991(p53, tetramerisation)|interpro:IPR011615(p53, DNA-binding)|interpro:IPR012346(p53 and RUNT-type transcription factor, DNA-binding)|interpro:IPR008967(p53-like transcription factor, DNA-binding)|rcsb pdb:3TG5|rcsb pdb:3SAK|rcsb pdb:3Q06|rcsb pdb:3Q05|rcsb pdb:3Q01|rcsb pdb:3PDH|rcsb pdb:…	-	-	-	figure legend:1 A/B/D, Supplementary Table 1.|dataset:Neurodegeneration - Publications depicting interactions involved in neurodegenerative diseases.|dataset:Parkinsons - Interactions investigated in the context of Parkinsons disease|full coverage:Only protein-protein interactions|curation depth:imex curation	taxid:9606(human-293)|taxid:9606(Homo sapiens transformed primary embryonal kidney cells)	-	2014-04-16	2014-08-04	FALSE	tandem tag:c-c	-	-	-	psi-mi:"MI:0102"(sequence tag identification)	psi-mi:"MI:0102"(sequence tag identification)	yes	no	no
Q5S007	P04792	intact:EBI-5323863|uniprotkb:Q8NCX9|uniprotkb:Q6ZS50|uniprotkb:A6NJU2	intact:EBI-352682|uniprotkb:B2R4N8|uniprotkb:Q9UC31|uniprotkb:Q9UC36|uniprotkb:Q9UC35|uniprotkb:Q9UC34|uniprotkb:Q96EI7|uniprotkb:Q96C20|uniprotkb:Q6FI47	psi-mi:lrrk2_human(display_long)|uniprotkb:LRRK2(gene name)|psi-mi:LRRK2(display_short)|uniprotkb:PARK8(gene name synonym)|uniprotkb:Dardarin(gene name synonym)	psi-mi:hspb1_human(display_long)|uniprotkb:HSPB1(gene name)|psi-mi:HSPB1(display_short)|uniprotkb:HSP27(gene name synonym)|uniprotkb:HSP28(gene name synonym)|uniprotkb:Heat shock 27 kDa protein(gene name synonym)|uniprotkb:Stress-responsive protein 27(gene name synonym)|uniprotkb:Estrogen-regulated 24 kDa protein(gene name synonym)|uniprotkb:28 kDa heat shock protein(gene name synonym)	psi-mi:"MI:0676"(tandem affinity purification)	Martin et al. (2014)	24725412	taxid:9606(human)|taxid:9606(Homo sapiens)	taxid:9606(human)|taxid:9606(Homo sapiens)	psi-mi:"MI:0914"(association)	psi-mi:"MI:0469"(IntAct)	intact:EBI-9515510|imex:IM-22527-1	intact-miscore:0.35	psi-mi:"MI:1060"(spoke expansion)	psi-mi:"MI:0499"(unspecified role)	psi-mi:"MI:0499"(unspecified role)	psi-mi:"MI:0496"(bait)	psi-mi:"MI:0498"(prey)	psi-mi:"MI:0326"(protein)	psi-mi:"MI:0326"(protein)	interpro:IPR025875|interpro:IPR017986|interpro:IPR001680(WD40 repeat)|interpro:IPR015943(WD40/YVTN repeat-like)|interpro:IPR001806(Ras GTPase)|interpro:IPR005225(Small GTP-binding protein)|interpro:IPR008271(Serine/threonine protein kinase, active site)|interpro:IPR020859|interpro:IPR017441(Protein kinase ATP binding, conserved site)|interpro:IPR000719(Protein kinase, core)|interpro:IPR013684(Mir…	interpro:IPR008978(HSP20-like chaperone)|interpro:IPR002068(Heat shock protein Hsp20)|interpro:IPR001436(Alpha crystallin/Heat shock protein)|rcsb pdb:4MJH|rcsb pdb:3Q9Q|rcsb pdb:3Q9P|go:"GO:0035556"(intracellular signal transduction)|go:"GO:0044822"("poly(A) RNA binding")|go:"GO:0042802"(identical protein binding)|go:"GO:0035924"(cellular response to vascular endothelial growth factor stimulus)|…	-	-	-	figure legend:1 A/B/D, Supplementary Table 1.|dataset:Neurodegeneration - Publications depicting interactions involved in neurodegenerative diseases.|dataset:Parkinsons - Interactions investigated in the context of Parkinsons disease|full coverage:Only protein-protein interactions|curation depth:imex curation	taxid:9606(human-293)|taxid:9606(Homo sapiens transformed primary embryonal kidney cells)	-	2014-04-16	2014-08-04	FALSE	tandem tag:c-c	-	-	-	psi-mi:"MI:0102"(sequence tag identification)	psi-mi:"MI:0102"(sequence tag identification)	yes	no	no
Q5S007	P05141	intact:EBI-5323863|uniprotkb:Q8NCX9|uniprotkb:Q6ZS50|uniprotkb:A6NJU2	intact:EBI-355133|uniprotkb:B2RCV1|uniprotkb:O43350	psi-mi:lrrk2_human(display_long)|uniprotkb:LRRK2(gene name)|psi-mi:LRRK2(display_short)|uniprotkb:PARK8(gene name synonym)|uniprotkb:Dardarin(gene name synonym)	psi-mi:adt2_human(display_long)|uniprotkb:SLC25A5(gene name)|psi-mi:SLC25A5(display_short)|uniprotkb:ANT2(gene name synonym)|uniprotkb:Adenine nucleotide translocator 2(gene name synonym)|uniprotkb:ADP,ATP carrier protein 2(gene name synonym)|uniprotkb:Solute carrier family 25 member 5(gene name synonym)|uniprotkb:ADP,ATP carrier protein, fibroblast isoform(gene name synonym)	psi-mi:"MI:0676"(tandem affinity purification)	Martin et al. (2014)	24725412	taxid:9606(human)|taxid:9606(Homo sapiens)	taxid:9606(human)|taxid:9606(Homo sapiens)	psi-mi:"MI:0914"(association)	psi-mi:"MI:0469"(IntAct)	intact:EBI-9515510|imex:IM-22527-1	intact-miscore:0.56	psi-mi:"MI:1060"(spoke expansion)	psi-mi:"MI:0499"(unspecified role)	psi-mi:"MI:0499"(unspecified role)	psi-mi:"MI:0496"(bait)	psi-mi:"MI:0498"(prey)	psi-mi:"MI:0326"(protein)	psi-mi:"MI:0326"(protein)	interpro:IPR025875|interpro:IPR017986|interpro:IPR001680(WD40 repeat)|interpro:IPR015943(WD40/YVTN repeat-like)|interpro:IPR001806(Ras GTPase)|interpro:IPR005225(Small GTP-binding protein)|interpro:IPR008271(Serine/threonine protein kinase, active site)|interpro:IPR020859|interpro:IPR017441(Protein kinase ATP binding, conserved site)|interpro:IPR000719(Protein kinase, core)|interpro:IPR013684(Mir…	interpro:IPR023395|interpro:IPR018108|interpro:IPR002067(Mitochondrial carrier protein)|interpro:IPR002113(Adenine nucleotide translocator 1)|go:"GO:0044822"("poly(A) RNA binding")|go:"GO:0015853"(adenine transport)|go:"GO:0006810"(transport)|go:"GO:0005739"(mitochondrion)|go:"GO:0016032"(viral process)|go:"GO:0050796"(regulation of insulin secretion)|go:"GO:0006112"(energy reserve metabolic proc…	-	-	-	figure legend:1 A/B/D, Supplementary Table 1.|dataset:Neurodegeneration - Publications depicting interactions involved in neurodegenerative diseases.|dataset:Parkinsons - Interactions investigated in the context of Parkinsons disease|full coverage:Only protein-protein interactions|curation depth:imex curation	taxid:9606(human-293)|taxid:9606(Homo sapiens transformed primary embryonal kidney cells)	-	2014-04-16	2014-08-04	FALSE	tandem tag:c-c	-	-	-	psi-mi:"MI:0102"(sequence tag identification)	psi-mi:"MI:0102"(sequence tag identification)	yes	no	no
Q5S007	P05141	intact:EBI-5323863|uniprotkb:Q8NCX9|uniprotkb:Q6ZS50|uniprotkb:A6NJU2	intact:EBI-355133|uniprotkb:B2RCV1|uniprotkb:O43350	psi-mi:lrrk2_human(display_long)|uniprotkb:LRRK2(gene name)|psi-mi:LRRK2(display_short)|uniprotkb:PARK8(gene name synonym)|uniprotkb:Dardarin(gene name synonym)	psi-mi:adt2_human(display_long)|uniprotkb:SLC25A5(gene name)|psi-mi:SLC25A5(display_short)|uniprotkb:ANT2(gene name synonym)|uniprotkb:Adenine nucleotide translocator 2(gene name synonym)|uniprotkb:ADP,ATP carrier protein 2(gene name synonym)|uniprotkb:Solute carrier family 25 member 5(gene name synonym)|uniprotkb:ADP,ATP carrier protein, fibroblast isoform(gene name synonym)	psi-mi:"MI:0007"(anti tag coimmunoprecipitation)	Cui et al. (2011)	21370995	taxid:9606(human)|taxid:9606(Homo sapiens)	taxid:9606(human)|taxid:9606(Homo sapiens)	psi-mi:"MI:0915"(physical association)	psi-mi:"MI:0469"(IntAct)	intact:EBI-6290098|imex:IM-17771-3	intact-miscore:0.56	-	psi-mi:"MI:0499"(unspecified role)	psi-mi:"MI:0499"(unspecified role)	psi-mi:"MI:0496"(bait)	psi-mi:"MI:0498"(prey)	psi-mi:"MI:0326"(protein)	psi-mi:"MI:0326"(protein)	interpro:IPR025875|interpro:IPR017986|interpro:IPR001680(WD40 repeat)|interpro:IPR015943(WD40/YVTN repeat-like)|interpro:IPR001806(Ras GTPase)|interpro:IPR005225(Small GTP-binding protein)|interpro:IPR008271(Serine/threonine protein kinase, active site)|interpro:IPR020859|interpro:IPR017441(Protein kinase ATP binding, conserved site)|interpro:IPR000719(Protein kinase, core)|interpro:IPR013684(Mir…	interpro:IPR023395|interpro:IPR018108|interpro:IPR002067(Mitochondrial carrier protein)|interpro:IPR002113(Adenine nucleotide translocator 1)|go:"GO:0044822"("poly(A) RNA binding")|go:"GO:0015853"(adenine transport)|go:"GO:0006810"(transport)|go:"GO:0005739"(mitochondrion)|go:"GO:0016032"(viral process)|go:"GO:0050796"(regulation of insulin secretion)|go:"GO:0006112"(energy reserve metabolic proc…	-	-	-	figure legend:Fig 1C|dataset:Neurodegeneration - Publications depicting interactions involved in neurodegenerative diseases.|dataset:Parkinsons - Interactions investigated in the context of Parkinsons disease|full coverage:Only protein-protein interactions|curation depth:imex curation	taxid:9606(human-293)|taxid:9606(Homo sapiens transformed primary embryonal kidney cells)	-	2012-09-14	2012-09-14	FALSE	flag tag:?-?	ha tag:?-?|myc tag:?-?	-	-	psi-mi:"MI:0705"(anti tag western blot)	psi-mi:"MI:0705"(anti tag western blot)	yes	no	no
Q5S007	P05213	intact:EBI-5323863|uniprotkb:Q8NCX9|uniprotkb:Q6ZS50|uniprotkb:A6NJU2	intact:EBI-2311600|uniprotkb:Q4KMW2|uniprotkb:Q3UAW8|uniprotkb:Q3U8B1|uniprotkb:Q3TY23	psi-mi:lrrk2_human(display_long)|uniprotkb:LRRK2(gene name)|psi-mi:LRRK2(display_short)|uniprotkb:PARK8(gene name synonym)|uniprotkb:Dardarin(gene name synonym)	psi-mi:tba1b_mouse(display_long)|uniprotkb:Tuba1b(gene name)|psi-mi:Tuba1b(display_short)|uniprotkb:Tuba2(gene name synonym)|uniprotkb:Tubulin alpha-2 chain(gene name synonym)|uniprotkb:Alpha-tubulin 2(gene name synonym)|uniprotkb:Alpha-tubulin isotype M-alpha-2(gene name synonym)	psi-mi:"MI:0096"(pull down)	Law et al. (2013)	24275654	taxid:9606(human)|taxid:9606(Homo sapiens)	taxid:10090(mouse)|taxid:10090(Mus musculus)	psi-mi:"MI:0914"(association)	psi-mi:"MI:0469"(IntAct)	intact:EBI-9030197|imex:IM-21806-10	intact-miscore:0.35	psi-mi:"MI:1060"(spoke expansion)	psi-mi:"MI:0499"(unspecified role)	psi-mi:"MI:0499"(unspecified role)	psi-mi:"MI:0496"(bait)	psi-mi:"MI:0498"(prey)	psi-mi:"MI:0326"(protein)	psi-mi:"MI:0326"(protein)	interpro:IPR025875|interpro:IPR017986|interpro:IPR001680(WD40 repeat)|interpro:IPR015943(WD40/YVTN repeat-like)|interpro:IPR001806(Ras GTPase)|interpro:IPR005225(Small GTP-binding protein)|interpro:IPR008271(Serine/threonine protein kinase, active site)|interpro:IPR020859|interpro:IPR017441(Protein kinase ATP binding, conserved site)|interpro:IPR000719(Protein kinase, core)|interpro:IPR013684(Mir…	interpro:IPR003008(Tubulin/FtsZ, GTPase)|interpro:IPR017975|interpro:IPR023123|interpro:IPR018316|interpro:IPR000217(Tubulin)|interpro:IPR008280(Tubulin/FtsZ, C-terminal)|interpro:IPR002452(Alpha tubulin)|go:"GO:0071353"(cellular response to interleukin-4)|go:"GO:0005200"(structural constituent of cytoskeleton)|go:"GO:0003924"(GTPase activity)|go:"GO:0005525"(GTP binding)|go:"GO:0005829"(cytosol)…	-	-	-	figure legend:2Ai|dataset:Parkinsons - Interactions investigated in the context of Parkinsons disease|dataset:Neurodegeneration - Publications depicting interactions involved in neurodegenerative diseases.|full coverage:Only protein-protein interactions|curation depth:imex curation	taxid:-1(in vitro)|taxid:-1(In vitro)	-	2013-12-04	2013-12-10	FALSE	sufficient binding region:1328-1516|glutathione s tranferase tag:n-n	-	-	-	psi-mi:"MI:0102"(sequence tag identification)	psi-mi:"MI:0102"(sequence tag identification)	yes	no	yes
Q5S007	P05388	intact:EBI-5323863|uniprotkb:Q8NCX9|uniprotkb:Q6ZS50|uniprotkb:A6NJU2	intact:EBI-354101|intact:MINT-8395053|intact:EBI-8012155|uniprotkb:Q3B7A4|uniprotkb:Q9BVK4	psi-mi:lrrk2_human(display_long)|uniprotkb:LRRK2(gene name)|psi-mi:LRRK2(display_short)|uniprotkb:PARK8(gene name synonym)|uniprotkb:Dardarin(gene name synonym)	psi-mi:rla0_human(display_long)|uniprotkb:RPLP0(gene name)|psi-mi:RPLP0(display_short)|uniprotkb:60S ribosomal protein L10E(gene name synonym)	psi-mi:"MI:0676"(tandem affinity purification)	Martin et al. (2014)	24725412	taxid:9606(human)|taxid:9606(Homo sapiens)	taxid:9606(human)|taxid:9606(Homo sapiens)	psi-mi:"MI:0914"(association)	psi-mi:"MI:0469"(IntAct)	intact:EBI-9515510|imex:IM-22527-1	intact-miscore:0.35	psi-mi:"MI:1060"(spoke expansion)	psi-mi:"MI:0499"(unspecified role)	psi-mi:"MI:0499"(unspecified role)	psi-mi:"MI:0496"(bait)	psi-mi:"MI:0498"(prey)	psi-mi:"MI:0326"(protein)	psi-mi:"MI:0326"(protein)	interpro:IPR025875|interpro:IPR017986|interpro:IPR001680(WD40 repeat)|interpro:IPR015943(WD40/YVTN repeat-like)|interpro:IPR001806(Ras GTPase)|interpro:IPR005225(Small GTP-binding protein)|interpro:IPR008271(Serine/threonine protein kinase, active site)|interpro:IPR020859|interpro:IPR017441(Protein kinase ATP binding, conserved site)|interpro:IPR000719(Protein kinase, core)|interpro:IPR013684(Mir…	interpro:IPR001790(Ribosomal protein L10)|interpro:IPR001813(Ribosomal protein 60S)|rcsb pdb:3J3B|rcsb pdb:3J39|go:"GO:0006614"(SRP-dependent cotranslational protein targeting to membrane)|go:"GO:0006413"(translational initiation)|go:"GO:0000184"(nuclear-transcribed mRNA catabolic process, nonsense-mediated decay)|go:"GO:0070062"(extracellular vesicular exosome)|go:"GO:0005515"(protein binding)|g…	-	-	-	figure legend:1 A/B/D, Supplementary Table 1.|dataset:Neurodegeneration - Publications depicting interactions involved in neurodegenerative diseases.|dataset:Parkinsons - Interactions investigated in the context of Parkinsons disease|full coverage:Only protein-protein interactions|curation depth:imex curation	taxid:9606(human-293)|taxid:9606(Homo sapiens transformed primary embryonal kidney cells)	-	2014-04-16	2014-08-04	FALSE	tandem tag:c-c	-	-	-	psi-mi:"MI:0102"(sequence tag identification)	psi-mi:"MI:0102"(sequence tag identification)	yes	no	no
Q5S007	P05976	intact:EBI-5323863|uniprotkb:Q8NCX9|uniprotkb:Q6ZS50|uniprotkb:A6NJU2	intact:EBI-5653459|uniprotkb:P06741|uniprotkb:B2R4N6|uniprotkb:B2R4T6|uniprotkb:Q6IBD5	psi-mi:lrrk2_human(display_long)|uniprotkb:LRRK2(gene name)|psi-mi:LRRK2(display_short)|uniprotkb:PARK8(gene name synonym)|uniprotkb:Dardarin(gene name synonym)	psi-mi:myl1_human(display_long)|uniprotkb:Myosin light chain alkali 1/2(gene name synonym)|uniprotkb:MYL1(gene name)|psi-mi:MYL1(display_short)	psi-mi:"MI:0676"(tandem affinity purification)	Martin et al. (2014)	24725412	taxid:9606(human)|taxid:9606(Homo sapiens)	taxid:9606(human)|taxid:9606(Homo sapiens)	psi-mi:"MI:0914"(association)	psi-mi:"MI:0469"(IntAct)	intact:EBI-9515510|imex:IM-22527-1	intact-miscore:0.35	psi-mi:"MI:1060"(spoke expansion)	psi-mi:"MI:0499"(unspecified role)	psi-mi:"MI:0499"(unspecified role)	psi-mi:"MI:0496"(bait)	psi-mi:"MI:0498"(prey)	psi-mi:"MI:0326"(protein)	psi-mi:"MI:0326"(protein)	interpro:IPR025875|interpro:IPR017986|interpro:IPR001680(WD40 repeat)|interpro:IPR015943(WD40/YVTN repeat-like)|interpro:IPR001806(Ras GTPase)|interpro:IPR005225(Small GTP-binding protein)|interpro:IPR008271(Serine/threonine protein kinase, active site)|interpro:IPR020859|interpro:IPR017441(Protein kinase ATP binding, conserved site)|interpro:IPR000719(Protein kinase, core)|interpro:IPR013684(Mir…	interpro:IPR011992(EF-Hand type)|interpro:IPR002048(Calcium-binding EF-hand)|go:"GO:0060048"(cardiac muscle contraction)|go:"GO:0030049"(muscle filament sliding)|go:"GO:0030017"(sarcomere)|go:"GO:0008307"(structural constituent of muscle)|go:"GO:0005859"(muscle myosin complex)|go:"GO:0005829"(cytosol)|go:"GO:0005509"(calcium ion binding)|go:"GO:0030016"(myofibril)|go:"GO:0006936"(muscle contracti…	-	-	-	figure legend:1 A/B/D, Supplementary Table 1.|dataset:Neurodegeneration - Publications depicting interactions involved in neurodegenerative diseases.|dataset:Parkinsons - Interactions investigated in the context of Parkinsons disease|full coverage:Only protein-protein interactions|curation depth:imex curation	taxid:9606(human-293)|taxid:9606(Homo sapiens transformed primary embryonal kidney cells)	-	2014-04-16	2014-08-04	FALSE	tandem tag:c-c	-	-	-	psi-mi:"MI:0102"(sequence tag identification)	psi-mi:"MI:0102"(sequence tag identification)	yes	no	no
Q5S007	P06687	intact:EBI-5323863|uniprotkb:Q8NCX9|uniprotkb:Q6ZS50|uniprotkb:A6NJU2	intact:EBI-7617807|intact:MINT-7138201|uniprotkb:Q16732|uniprotkb:Q9Z1G6	psi-mi:lrrk2_human(display_long)|uniprotkb:LRRK2(gene name)|psi-mi:LRRK2(display_short)|uniprotkb:PARK8(gene name synonym)|uniprotkb:Dardarin(gene name synonym)	psi-mi:at1a3_rat(display_long)|uniprotkb:Atp1a3(gene name)|psi-mi:Atp1a3(display_short)|uniprotkb:"Na(+)/K(+) ATPase alpha(III) subunit"(gene name synonym)|uniprotkb:Sodium pump subunit alpha-3(gene name synonym)	psi-mi:"MI:0096"(pull down)	Piccoli et al. (2014)	24687852	taxid:9606(human)|taxid:9606(Homo sapiens)	taxid:10116(rat)|taxid:10116("Rattus norvegicus (Rat)")	psi-mi:"MI:0914"(association)	psi-mi:"MI:0469"(IntAct)	intact:EBI-6665350|imex:IM-20537-1	intact-miscore:0.35	psi-mi:"MI:1060"(spoke expansion)	psi-mi:"MI:0499"(unspecified role)	psi-mi:"MI:0499"(unspecified role)	psi-mi:"MI:0496"(bait)	psi-mi:"MI:0498"(prey)	psi-mi:"MI:0326"(protein)	psi-mi:"MI:0326"(protein)	interpro:IPR025875|interpro:IPR017986|interpro:IPR001680(WD40 repeat)|interpro:IPR015943(WD40/YVTN repeat-like)|interpro:IPR001806(Ras GTPase)|interpro:IPR005225(Small GTP-binding protein)|interpro:IPR008271(Serine/threonine protein kinase, active site)|interpro:IPR020859|interpro:IPR017441(Protein kinase ATP binding, conserved site)|interpro:IPR000719(Protein kinase, core)|interpro:IPR013684(Mir…	interpro:IPR004014(ATPase, P-type cation-transporter, N-terminal)|interpro:IPR006068(ATPase, P-type cation-transporter, C-terminal)|interpro:IPR008250(E1-E2 ATPase-associated region)|interpro:IPR005775(ATPase, P-type cation exchange, alpha subunit, eukaryotic)|interpro:IPR023299|interpro:IPR023298|interpro:IPR023214|interpro:IPR018303|interpro:IPR001757(ATPase, P-type, K/Mg/Cd/Cu/Zn/Na/Ca/Na/H-tr…	-	-	comment:mint	figure legend:table 1|dataset:Neurodegeneration - Publications depicting interactions involved in neurodegenerative diseases.|dataset:Parkinsons - Interactions investigated in the context of Parkinsons disease|full coverage:Only protein-protein interactions|curation depth:imex curation	taxid:-1(in vitro)|taxid:-1(In vitro)	-	2013-05-08	2013-11-11	FALSE	glutathione s tranferase tag:n-n|sufficient binding region:2124-2527(IPR017986)	-	-	-	psi-mi:"MI:0102"(sequence tag identification)	psi-mi:"MI:0102"(sequence tag identification)	yes	no	yes
Q5S007	P06748	intact:EBI-5323863|uniprotkb:Q8NCX9|uniprotkb:Q6ZS50|uniprotkb:A6NJU2	intact:EBI-78579|uniprotkb:Q9UDJ7|uniprotkb:B5BU00|uniprotkb:A8K3N7|uniprotkb:Q96EA5|uniprotkb:Q96DC4|uniprotkb:Q96AT6|uniprotkb:Q8WTW5|uniprotkb:Q6V962|uniprotkb:Q5EU99|uniprotkb:Q5EU98|uniprotkb:Q5EU97|uniprotkb:Q5EU96|uniprotkb:Q5EU95|uniprotkb:Q5EU94|uniprotkb:Q9BYG9|uniprotkb:D3DQL6|uniprotkb:Q14115|uniprotkb:Q13441|uniprotkb:Q13440|uniprotkb:Q12826|uniprotkb:P08693	psi-mi:lrrk2_human(display_long)|uniprotkb:LRRK2(gene name)|psi-mi:LRRK2(display_short)|uniprotkb:PARK8(gene name synonym)|uniprotkb:Dardarin(gene name synonym)	psi-mi:npm_human(display_long)|uniprotkb:NPM1(gene name)|psi-mi:NPM1(display_short)|uniprotkb:NPM(gene name synonym)|uniprotkb:Nucleolar phosphoprotein B23(gene name synonym)|uniprotkb:Numatrin(gene name synonym)|uniprotkb:Nucleolar protein NO38(gene name synonym)	psi-mi:"MI:0007"(anti tag coimmunoprecipitation)	Liu et al. (2012)	23075850	taxid:9606(human)|taxid:9606(Homo sapiens)	taxid:9606(human)|taxid:9606(Homo sapiens)	psi-mi:"MI:0914"(association)	psi-mi:"MI:0469"(IntAct)	intact:EBI-6515052|imex:IM-18674-1	intact-miscore:0.35	psi-mi:"MI:1060"(spoke expansion)	psi-mi:"MI:0499"(unspecified role)	psi-mi:"MI:0499"(unspecified role)	psi-mi:"MI:0496"(bait)	psi-mi:"MI:0498"(prey)	psi-mi:"MI:0326"(protein)	psi-mi:"MI:0326"(protein)	interpro:IPR025875|interpro:IPR017986|interpro:IPR001680(WD40 repeat)|interpro:IPR015943(WD40/YVTN repeat-like)|interpro:IPR001806(Ras GTPase)|interpro:IPR005225(Small GTP-binding protein)|interpro:IPR008271(Serine/threonine protein kinase, active site)|interpro:IPR020859|interpro:IPR017441(Protein kinase ATP binding, conserved site)|interpro:IPR000719(Protein kinase, core)|interpro:IPR013684(Mir…	interpro:IPR024057|interpro:IPR004301(Nucleoplasmin)|rcsb pdb:2VXD|rcsb pdb:2P1B|rcsb pdb:2LLH|go:"GO:0051082"(unfolded protein binding)|go:"GO:0051059"(NF-kappaB binding)|go:"GO:0046982"(protein heterodimerization activity)|go:"GO:0043066"(negative regulation of apoptotic process)|go:"GO:0042803"(protein homodimerization activity)|go:"GO:0042393"(histone binding)|go:"GO:0030957"(Tat protein bind…	-	-	-	figure legend:Table S1, S2A.|dataset:Neurodegeneration - Publications depicting interactions involved in neurodegenerative diseases.|dataset:Parkinsons - Interactions investigated in the context of Parkinsons disease|full coverage:Only protein-protein interactions|curation depth:imex curation	taxid:9606(human-293t)|taxid:9606(Homo sapiens 293 cells transformed with SV40 large T antigen)	-	2013-02-15	2013-02-18	FALSE	flag tag:?-?|mutation:2019-2019	-	-	-	psi-mi:"MI:0658"(multidimensional protein identification technology)	psi-mi:"MI:0658"(multidimensional protein identification technology)	yes	yes	no
Q5S007	P07195	intact:EBI-5323863|uniprotkb:Q8NCX9|uniprotkb:Q6ZS50|uniprotkb:A6NJU2	intact:EBI-358748	psi-mi:lrrk2_human(display_long)|uniprotkb:LRRK2(gene name)|psi-mi:LRRK2(display_short)|uniprotkb:PARK8(gene name synonym)|uniprotkb:Dardarin(gene name synonym)	psi-mi:ldhb_human(display_long)|uniprotkb:LDHB(gene name)|psi-mi:LDHB(display_short)|uniprotkb:LDH heart subunit(gene name synonym)|uniprotkb:Renal carcinoma antigen NY-REN-46(gene name synonym)	psi-mi:"MI:0676"(tandem affinity purification)	Martin et al. (2014)	24725412	taxid:9606(human)|taxid:9606(Homo sapiens)	taxid:9606(human)|taxid:9606(Homo sapiens)	psi-mi:"MI:0914"(association)	psi-mi:"MI:0469"(IntAct)	intact:EBI-9515510|imex:IM-22527-1	intact-miscore:0.52	psi-mi:"MI:1060"(spoke expansion)	psi-mi:"MI:0499"(unspecified role)	psi-mi:"MI:0499"(unspecified role)	psi-mi:"MI:0496"(bait)	psi-mi:"MI:0498"(prey)	psi-mi:"MI:0326"(protein)	psi-mi:"MI:0326"(protein)	interpro:IPR025875|interpro:IPR017986|interpro:IPR001680(WD40 repeat)|interpro:IPR015943(WD40/YVTN repeat-like)|interpro:IPR001806(Ras GTPase)|interpro:IPR005225(Small GTP-binding protein)|interpro:IPR008271(Serine/threonine protein kinase, active site)|interpro:IPR020859|interpro:IPR017441(Protein kinase ATP binding, conserved site)|interpro:IPR000719(Protein kinase, core)|interpro:IPR013684(Mir…	interpro:IPR016040("NAD(P)-binding")|interpro:IPR015955(Lactate dehydrogenase/glycoside hydrolase, family 4, C-terminal)|interpro:IPR001236(Lactate/malate dehydrogenase)|interpro:IPR022383|interpro:IPR018177|interpro:IPR011304(L-lactate dehydrogenase)|interpro:IPR001557(L-lactate/malate dehydrogenase)|rcsb pdb:1T2F|rcsb pdb:1I0Z|go:"GO:0044262"(cellular carbohydrate metabolic process)|go:"GO:0006…	-	-	-	figure legend:1 A/B/D, Supplementary Table 1.|dataset:Neurodegeneration - Publications depicting interactions involved in neurodegenerative diseases.|dataset:Parkinsons - Interactions investigated in the context of Parkinsons disease|full coverage:Only protein-protein interactions|curation depth:imex curation	taxid:9606(human-293)|taxid:9606(Homo sapiens transformed primary embryonal kidney cells)	-	2014-04-16	2014-08-04	FALSE	tandem tag:c-c	-	-	-	psi-mi:"MI:0102"(sequence tag identification)	psi-mi:"MI:0102"(sequence tag identification)	yes	no	no
Q5S007	P07437	intact:EBI-5323863|uniprotkb:Q8NCX9|uniprotkb:Q6ZS50|uniprotkb:A6NJU2	intact:EBI-350864|uniprotkb:Q9CY33|uniprotkb:Q8WUC1|uniprotkb:P05218	psi-mi:lrrk2_human(display_long)|uniprotkb:LRRK2(gene name)|psi-mi:LRRK2(display_short)|uniprotkb:PARK8(gene name synonym)|uniprotkb:Dardarin(gene name synonym)	psi-mi:tbb5_human(display_long)|uniprotkb:TUBB(gene name)|psi-mi:TUBB(display_short)|uniprotkb:Tubulin beta-5 chain(gene name synonym)|uniprotkb:TUBB5(gene name synonym)|uniprotkb:OK/SW-cl.56(orf name)	psi-mi:"MI:0007"(anti tag coimmunoprecipitation)	Law et al. (2013)	24275654	taxid:9606(human)|taxid:9606(Homo sapiens)	taxid:9606(human)|taxid:9606(Homo sapiens)	psi-mi:"MI:0915"(physical association)	psi-mi:"MI:0469"(IntAct)	intact:EBI-9030055|imex:IM-21806-3	intact-miscore:0.67	-	psi-mi:"MI:0499"(unspecified role)	psi-mi:"MI:0499"(unspecified role)	psi-mi:"MI:0498"(prey)	psi-mi:"MI:0496"(bait)	psi-mi:"MI:0326"(protein)	psi-mi:"MI:0326"(protein)	interpro:IPR025875|interpro:IPR017986|interpro:IPR001680(WD40 repeat)|interpro:IPR015943(WD40/YVTN repeat-like)|interpro:IPR001806(Ras GTPase)|interpro:IPR005225(Small GTP-binding protein)|interpro:IPR008271(Serine/threonine protein kinase, active site)|interpro:IPR020859|interpro:IPR017441(Protein kinase ATP binding, conserved site)|interpro:IPR000719(Protein kinase, core)|interpro:IPR013684(Mir…	interpro:IPR003008(Tubulin/FtsZ, GTPase)|interpro:IPR017975|interpro:IPR023123|interpro:IPR018316|interpro:IPR000217(Tubulin)|interpro:IPR008280(Tubulin/FtsZ, C-terminal)|interpro:IPR002453(Beta tubulin)|interpro:IPR013838(Beta tubulin, autoregulation binding site)|rcsb pdb:3QO0|rcsb pdb:3QNZ|go:"GO:0042288"(MHC class I protein binding)|go:"GO:0070062"(extracellular vesicular exosome)|go:"GO:0051…	-	-	-	figure legend:1 A/B|dataset:Parkinsons - Interactions investigated in the context of Parkinsons disease|dataset:Neurodegeneration - Publications depicting interactions involved in neurodegenerative diseases.|full coverage:Only protein-protein interactions|curation depth:imex curation	taxid:9606(human-293)|taxid:9606(Homo sapiens transformed primary embryonal kidney cells)	-	2013-12-04	2013-12-13	FALSE	myc tag:n-n|sufficient binding region:1331-1877..1877	flag tag:n-n|sufficient binding region:317-444	-	-	psi-mi:"MI:0705"(anti tag western blot)	psi-mi:"MI:0705"(anti tag western blot)	yes	no	yes
Q5S007	P07437	intact:EBI-5323863|uniprotkb:Q8NCX9|uniprotkb:Q6ZS50|uniprotkb:A6NJU2	intact:EBI-350864|uniprotkb:Q9CY33|uniprotkb:Q8WUC1|uniprotkb:P05218	psi-mi:lrrk2_human(display_long)|uniprotkb:LRRK2(gene name)|psi-mi:LRRK2(display_short)|uniprotkb:PARK8(gene name synonym)|uniprotkb:Dardarin(gene name synonym)	psi-mi:tbb5_human(display_long)|uniprotkb:TUBB(gene name)|psi-mi:TUBB(display_short)|uniprotkb:Tubulin beta-5 chain(gene name synonym)|uniprotkb:TUBB5(gene name synonym)|uniprotkb:OK/SW-cl.56(orf name)	psi-mi:"MI:0096"(pull down)	Law et al. (2013)	24275654	taxid:9606(human)|taxid:9606(Homo sapiens)	taxid:9606(human)|taxid:9606(Homo sapiens)	psi-mi:"MI:0914"(association)	psi-mi:"MI:0469"(IntAct)	intact:EBI-9030141|imex:IM-21806-9	intact-miscore:0.67	psi-mi:"MI:1060"(spoke expansion)	psi-mi:"MI:0499"(unspecified role)	psi-mi:"MI:0499"(unspecified role)	psi-mi:"MI:0496"(bait)	psi-mi:"MI:0498"(prey)	psi-mi:"MI:0326"(protein)	psi-mi:"MI:0326"(protein)	interpro:IPR025875|interpro:IPR017986|interpro:IPR001680(WD40 repeat)|interpro:IPR015943(WD40/YVTN repeat-like)|interpro:IPR001806(Ras GTPase)|interpro:IPR005225(Small GTP-binding protein)|interpro:IPR008271(Serine/threonine protein kinase, active site)|interpro:IPR020859|interpro:IPR017441(Protein kinase ATP binding, conserved site)|interpro:IPR000719(Protein kinase, core)|interpro:IPR013684(Mir…	interpro:IPR003008(Tubulin/FtsZ, GTPase)|interpro:IPR017975|interpro:IPR023123|interpro:IPR018316|interpro:IPR000217(Tubulin)|interpro:IPR008280(Tubulin/FtsZ, C-terminal)|interpro:IPR002453(Beta tubulin)|interpro:IPR013838(Beta tubulin, autoregulation binding site)|rcsb pdb:3QO0|rcsb pdb:3QNZ|go:"GO:0042288"(MHC class I protein binding)|go:"GO:0070062"(extracellular vesicular exosome)|go:"GO:0051…	-	-	-	figure legend:2A|dataset:Parkinsons - Interactions investigated in the context of Parkinsons disease|dataset:Neurodegeneration - Publications depicting interactions involved in neurodegenerative diseases.|full coverage:Only protein-protein interactions|curation depth:imex curation	taxid:-1(in vitro)|taxid:-1(In vitro)	-	2013-12-04	2013-12-10	FALSE	glutathione s tranferase tag:n-n|sufficient binding region:1328-1516	-	-	-	psi-mi:"MI:0102"(sequence tag identification)	psi-mi:"MI:0102"(sequence tag identification)	yes	no	yes
Q5S007	P07437	intact:EBI-5323863|uniprotkb:Q8NCX9|uniprotkb:Q6ZS50|uniprotkb:A6NJU2	intact:EBI-350864|uniprotkb:Q9CY33|uniprotkb:Q8WUC1|uniprotkb:P05218	psi-mi:lrrk2_human(display_long)|uniprotkb:LRRK2(gene name)|psi-mi:LRRK2(display_short)|uniprotkb:PARK8(gene name synonym)|uniprotkb:Dardarin(gene name synonym)	psi-mi:tbb5_human(display_long)|uniprotkb:TUBB(gene name)|psi-mi:TUBB(display_short)|uniprotkb:Tubulin beta-5 chain(gene name synonym)|uniprotkb:TUBB5(gene name synonym)|uniprotkb:OK/SW-cl.56(orf name)	psi-mi:"MI:0007"(anti tag coimmunoprecipitation)	Reyniers et al. (2014)	24947832	taxid:9606(human)|taxid:9606(Homo sapiens)	taxid:9606(human)|taxid:9606(Homo sapiens)	psi-mi:"MI:0914"(association)	psi-mi:"MI:0469"(IntAct)	intact:EBI-9656431|imex:IM-22653-1	intact-miscore:0.67	psi-mi:"MI:1060"(spoke expansion)	psi-mi:"MI:0499"(unspecified role)	psi-mi:"MI:0499"(unspecified role)	psi-mi:"MI:0496"(bait)	psi-mi:"MI:0498"(prey)	psi-mi:"MI:0326"(protein)	psi-mi:"MI:0326"(protein)	interpro:IPR025875|interpro:IPR017986|interpro:IPR001680(WD40 repeat)|interpro:IPR015943(WD40/YVTN repeat-like)|interpro:IPR001806(Ras GTPase)|interpro:IPR005225(Small GTP-binding protein)|interpro:IPR008271(Serine/threonine protein kinase, active site)|interpro:IPR020859|interpro:IPR017441(Protein kinase ATP binding, conserved site)|interpro:IPR000719(Protein kinase, core)|interpro:IPR013684(Mir…	interpro:IPR003008(Tubulin/FtsZ, GTPase)|interpro:IPR017975|interpro:IPR023123|interpro:IPR018316|interpro:IPR000217(Tubulin)|interpro:IPR008280(Tubulin/FtsZ, C-terminal)|interpro:IPR002453(Beta tubulin)|interpro:IPR013838(Beta tubulin, autoregulation binding site)|rcsb pdb:3QO0|rcsb pdb:3QNZ|go:"GO:0042288"(MHC class I protein binding)|go:"GO:0070062"(extracellular vesicular exosome)|go:"GO:0051…	-	-	-	figure legend:1b, suppl. table 2|dataset:Neurodegeneration - Publications depicting interactions involved in neurodegenerative diseases.|dataset:Parkinsons - Interactions investigated in the context of Parkinsons disease|curation depth:imex curation	taxid:9606(human-sh-sy5y)|taxid:9606(Homo sapiens)	-	2014-06-19	2014-07-15	FALSE	flag tag:n-n	-	-	-	psi-mi:"MI:0102"(sequence tag identification)	psi-mi:"MI:0102"(sequence tag identification)	yes	no	no
Q5S007	P07814	intact:EBI-5323863|uniprotkb:Q8NCX9|uniprotkb:Q6ZS50|uniprotkb:A6NJU2	intact:EBI-355315|uniprotkb:B9EGH3|uniprotkb:Q5DSM1|uniprotkb:Q05DF8|uniprotkb:Q05BP6|uniprotkb:A0AVA9|uniprotkb:Q86X73|uniprotkb:Q6PD57|uniprotkb:Q5H9S5	psi-mi:lrrk2_human(display_long)|uniprotkb:LRRK2(gene name)|psi-mi:LRRK2(display_short)|uniprotkb:PARK8(gene name synonym)|uniprotkb:Dardarin(gene name synonym)	psi-mi:syep_human(display_long)|uniprotkb:EPRS(gene name)|psi-mi:EPRS(display_short)|uniprotkb:GLNS(gene name synonym)|uniprotkb:PARS(gene name synonym)|uniprotkb:QPRS(gene name synonym)|uniprotkb:QARS(gene name synonym)|uniprotkb:Cell proliferation-inducing gene 32 protein(gene name synonym)|uniprotkb:PIG32(orf name)|uniprotkb:Glutamatyl-prolyl-tRNA synthetase(gene name synonym)|uniprotkb:Bifunc…	psi-mi:"MI:0007"(anti tag coimmunoprecipitation)	D?ñchsel et al. (2007)	17400507	taxid:9606(human)|taxid:9606(Homo sapiens)	taxid:9606(human)|taxid:9606(Homo sapiens)	psi-mi:"MI:0914"(association)	psi-mi:"MI:0469"(IntAct)	intact:EBI-6511795|imex:IM-18663-1	intact-miscore:0.35	psi-mi:"MI:1060"(spoke expansion)	psi-mi:"MI:0499"(unspecified role)	psi-mi:"MI:0499"(unspecified role)	psi-mi:"MI:0496"(bait)	psi-mi:"MI:0498"(prey)	psi-mi:"MI:0326"(protein)	psi-mi:"MI:0326"(protein)	interpro:IPR025875|interpro:IPR017986|interpro:IPR001680(WD40 repeat)|interpro:IPR015943(WD40/YVTN repeat-like)|interpro:IPR001806(Ras GTPase)|interpro:IPR005225(Small GTP-binding protein)|interpro:IPR008271(Serine/threonine protein kinase, active site)|interpro:IPR020859|interpro:IPR017441(Protein kinase ATP binding, conserved site)|interpro:IPR000719(Protein kinase, core)|interpro:IPR013684(Mir…	interpro:IPR004046(Glutathione S-transferase, C-terminal)|interpro:IPR000738(WHEP-TRS)|interpro:IPR009068(S15/NS1, RNA-binding)|interpro:IPR014729(Rossmann-like alpha/beta/alpha sandwich fold)|interpro:IPR011035(Ribosomal protein L25/Gln-tRNA synthetase, anti-codon-binding)|interpro:IPR020056|interpro:IPR016061(Prolyl-tRNA synthetase, class II, C-terminal)|interpro:IPR017449(Prolyl-tRNA synthetas…	-	-	-	figure legend:Table 1, Figure 1|comment:"Four additional protein bands were identified as either full-length or amino-truncated species of Lrrk2-V5 protein -with the approximate molecular sizes of (280KDa) 200KDa, 170KDa and 100KDa."|dataset:Neurodegeneration - Publications depicting interactions involved in neurodegenerative diseases.|dataset:Parkinsons - Interactions investigated in the context…	taxid:9606(human-293t)|taxid:9606(Homo sapiens 293 cells transformed with SV40 large T antigen)	-	2013-02-11	2013-02-11	FALSE	v5 tag:?-?	-	-	-	psi-mi:"MI:0102"(sequence tag identification)	psi-mi:"MI:0102"(sequence tag identification)	yes	no	no
Q5S007	P07900	intact:EBI-5323863|uniprotkb:Q8NCX9|uniprotkb:Q6ZS50|uniprotkb:A6NJU2	intact:EBI-296047|intact:EBI-2211817|intact:EBI-1642144|uniprotkb:B3KPJ9|uniprotkb:A8K500|uniprotkb:Q9BVQ5|uniprotkb:Q5CAQ7|uniprotkb:Q5CAQ6|uniprotkb:Q2PP14	psi-mi:lrrk2_human(display_long)|uniprotkb:LRRK2(gene name)|psi-mi:LRRK2(display_short)|uniprotkb:PARK8(gene name synonym)|uniprotkb:Dardarin(gene name synonym)	psi-mi:hs90a_human(display_long)|uniprotkb:HSP90AA1(gene name)|psi-mi:HSP90AA1(display_short)|uniprotkb:HSP90A(gene name synonym)|uniprotkb:HSPC1(gene name synonym)|uniprotkb:Heat shock 86 kDa(gene name synonym)|uniprotkb:Renal carcinoma antigen NY-REN-38(gene name synonym)|uniprotkb:HSPCA(gene name synonym)|uniprotkb:Lipopolysaccharide-associated protein 2(gene name synonym)	psi-mi:"MI:0007"(anti tag coimmunoprecipitation)	D?ñchsel et al. (2007)	17400507	taxid:9606(human)|taxid:9606(Homo sapiens)	taxid:9606(human)|taxid:9606(Homo sapiens)	psi-mi:"MI:0914"(association)	psi-mi:"MI:0469"(IntAct)	intact:EBI-6511795|imex:IM-18663-1	intact-miscore:0.73	psi-mi:"MI:1060"(spoke expansion)	psi-mi:"MI:0499"(unspecified role)	psi-mi:"MI:0499"(unspecified role)	psi-mi:"MI:0496"(bait)	psi-mi:"MI:0498"(prey)	psi-mi:"MI:0326"(protein)	psi-mi:"MI:0326"(protein)	interpro:IPR025875|interpro:IPR017986|interpro:IPR001680(WD40 repeat)|interpro:IPR015943(WD40/YVTN repeat-like)|interpro:IPR001806(Ras GTPase)|interpro:IPR005225(Small GTP-binding protein)|interpro:IPR008271(Serine/threonine protein kinase, active site)|interpro:IPR020859|interpro:IPR017441(Protein kinase ATP binding, conserved site)|interpro:IPR000719(Protein kinase, core)|interpro:IPR013684(Mir…	interpro:IPR020568|interpro:IPR020575|interpro:IPR001404(Heat shock protein Hsp90)|interpro:IPR019805|interpro:IPR003594(ATP-binding region, ATPase-like)|rcsb pdb:3OWD|rcsb pdb:3OWB|rcsb pdb:3OW6|rcsb pdb:3B27|rcsb pdb:3B26|rcsb pdb:3B25|rcsb pdb:3B24|rcsb pdb:3B28|rcsb pdb:4JQL|rcsb pdb:4FCR|rcsb pdb:4FCQ|rcsb pdb:4FCP|rcsb pdb:4AWQ|rcsb pdb:4AWP|rcsb pdb:4AWO|rcsb pdb:3TUH|rcsb pdb:4EFU|rcsb pd…	-	-	-	figure legend:Table 1, Figure 1|comment:"Four additional protein bands were identified as either full-length or amino-truncated species of Lrrk2-V5 protein -with the approximate molecular sizes of (280KDa) 200KDa, 170KDa and 100KDa."|dataset:Neurodegeneration - Publications depicting interactions involved in neurodegenerative diseases.|dataset:Parkinsons - Interactions investigated in the context…	taxid:9606(human-293t)|taxid:9606(Homo sapiens 293 cells transformed with SV40 large T antigen)	-	2013-02-11	2013-02-11	FALSE	v5 tag:?-?	-	-	-	psi-mi:"MI:0102"(sequence tag identification)	psi-mi:"MI:0102"(sequence tag identification)	yes	no	no
Q5S007	P07900	intact:EBI-5323863|uniprotkb:Q8NCX9|uniprotkb:Q6ZS50|uniprotkb:A6NJU2	intact:EBI-296047|intact:EBI-2211817|intact:EBI-1642144|uniprotkb:B3KPJ9|uniprotkb:A8K500|uniprotkb:Q9BVQ5|uniprotkb:Q5CAQ7|uniprotkb:Q5CAQ6|uniprotkb:Q2PP14	psi-mi:lrrk2_human(display_long)|uniprotkb:LRRK2(gene name)|psi-mi:LRRK2(display_short)|uniprotkb:PARK8(gene name synonym)|uniprotkb:Dardarin(gene name synonym)	psi-mi:hs90a_human(display_long)|uniprotkb:HSP90AA1(gene name)|psi-mi:HSP90AA1(display_short)|uniprotkb:HSP90A(gene name synonym)|uniprotkb:HSPC1(gene name synonym)|uniprotkb:Heat shock 86 kDa(gene name synonym)|uniprotkb:Renal carcinoma antigen NY-REN-38(gene name synonym)|uniprotkb:HSPCA(gene name synonym)|uniprotkb:Lipopolysaccharide-associated protein 2(gene name synonym)	psi-mi:"MI:0007"(anti tag coimmunoprecipitation)	Nichols et al. (2010)	20642453	taxid:9606(human)|taxid:9606(Homo sapiens)	taxid:9606(human)|taxid:9606(Homo sapiens)	psi-mi:"MI:0914"(association)	psi-mi:"MI:0469"(IntAct)	intact:EBI-6289878|imex:IM-17767-2	intact-miscore:0.73	psi-mi:"MI:1060"(spoke expansion)	psi-mi:"MI:0499"(unspecified role)	psi-mi:"MI:0499"(unspecified role)	psi-mi:"MI:0496"(bait)	psi-mi:"MI:0498"(prey)	psi-mi:"MI:0326"(protein)	psi-mi:"MI:0326"(protein)	interpro:IPR025875|interpro:IPR017986|interpro:IPR001680(WD40 repeat)|interpro:IPR015943(WD40/YVTN repeat-like)|interpro:IPR001806(Ras GTPase)|interpro:IPR005225(Small GTP-binding protein)|interpro:IPR008271(Serine/threonine protein kinase, active site)|interpro:IPR020859|interpro:IPR017441(Protein kinase ATP binding, conserved site)|interpro:IPR000719(Protein kinase, core)|interpro:IPR013684(Mir…	interpro:IPR020568|interpro:IPR020575|interpro:IPR001404(Heat shock protein Hsp90)|interpro:IPR019805|interpro:IPR003594(ATP-binding region, ATPase-like)|rcsb pdb:3OWD|rcsb pdb:3OWB|rcsb pdb:3OW6|rcsb pdb:3B27|rcsb pdb:3B26|rcsb pdb:3B25|rcsb pdb:3B24|rcsb pdb:3B28|rcsb pdb:4JQL|rcsb pdb:4FCR|rcsb pdb:4FCQ|rcsb pdb:4FCP|rcsb pdb:4AWQ|rcsb pdb:4AWP|rcsb pdb:4AWO|rcsb pdb:3TUH|rcsb pdb:4EFU|rcsb pd…	-	-	-	figure legend:1B|dataset:Neurodegeneration - Publications depicting interactions involved in neurodegenerative diseases.|dataset:Parkinsons - Interactions investigated in the context of Parkinsons disease|full coverage:Only protein-protein interactions|curation depth:imex curation	taxid:9606(human-293)|taxid:9606(Homo sapiens transformed primary embryonal kidney cells)	-	2012-09-14	2012-09-14	FALSE	mutation:2019-2019|green fluorescent protein tag:?-?	-	-	-	psi-mi:"MI:0102"(sequence tag identification)	psi-mi:"MI:0102"(sequence tag identification)	yes	yes	no
Q5S007	P07900	intact:EBI-5323863|uniprotkb:Q8NCX9|uniprotkb:Q6ZS50|uniprotkb:A6NJU2	intact:EBI-296047|intact:EBI-2211817|intact:EBI-1642144|uniprotkb:B3KPJ9|uniprotkb:A8K500|uniprotkb:Q9BVQ5|uniprotkb:Q5CAQ7|uniprotkb:Q5CAQ6|uniprotkb:Q2PP14	psi-mi:lrrk2_human(display_long)|uniprotkb:LRRK2(gene name)|psi-mi:LRRK2(display_short)|uniprotkb:PARK8(gene name synonym)|uniprotkb:Dardarin(gene name synonym)	psi-mi:hs90a_human(display_long)|uniprotkb:HSP90AA1(gene name)|psi-mi:HSP90AA1(display_short)|uniprotkb:HSP90A(gene name synonym)|uniprotkb:HSPC1(gene name synonym)|uniprotkb:Heat shock 86 kDa(gene name synonym)|uniprotkb:Renal carcinoma antigen NY-REN-38(gene name synonym)|uniprotkb:HSPCA(gene name synonym)|uniprotkb:Lipopolysaccharide-associated protein 2(gene name synonym)	psi-mi:"MI:0007"(anti tag coimmunoprecipitation)	Nichols et al. (2010)	20642453	taxid:9606(human)|taxid:9606(Homo sapiens)	taxid:9606(human)|taxid:9606(Homo sapiens)	psi-mi:"MI:0914"(association)	psi-mi:"MI:0469"(IntAct)	intact:EBI-6289851|imex:IM-17767-1	intact-miscore:0.73	psi-mi:"MI:1060"(spoke expansion)	psi-mi:"MI:0499"(unspecified role)	psi-mi:"MI:0499"(unspecified role)	psi-mi:"MI:0496"(bait)	psi-mi:"MI:0498"(prey)	psi-mi:"MI:0326"(protein)	psi-mi:"MI:0326"(protein)	interpro:IPR025875|interpro:IPR017986|interpro:IPR001680(WD40 repeat)|interpro:IPR015943(WD40/YVTN repeat-like)|interpro:IPR001806(Ras GTPase)|interpro:IPR005225(Small GTP-binding protein)|interpro:IPR008271(Serine/threonine protein kinase, active site)|interpro:IPR020859|interpro:IPR017441(Protein kinase ATP binding, conserved site)|interpro:IPR000719(Protein kinase, core)|interpro:IPR013684(Mir…	interpro:IPR020568|interpro:IPR020575|interpro:IPR001404(Heat shock protein Hsp90)|interpro:IPR019805|interpro:IPR003594(ATP-binding region, ATPase-like)|rcsb pdb:3OWD|rcsb pdb:3OWB|rcsb pdb:3OW6|rcsb pdb:3B27|rcsb pdb:3B26|rcsb pdb:3B25|rcsb pdb:3B24|rcsb pdb:3B28|rcsb pdb:4JQL|rcsb pdb:4FCR|rcsb pdb:4FCQ|rcsb pdb:4FCP|rcsb pdb:4AWQ|rcsb pdb:4AWP|rcsb pdb:4AWO|rcsb pdb:3TUH|rcsb pdb:4EFU|rcsb pd…	-	-	-	figure legend:1A|dataset:Neurodegeneration - Publications depicting interactions involved in neurodegenerative diseases.|dataset:Parkinsons - Interactions investigated in the context of Parkinsons disease|full coverage:Only protein-protein interactions|curation depth:imex curation	taxid:9606(human-293)|taxid:9606(Homo sapiens transformed primary embryonal kidney cells)	-	2012-09-14	2012-09-14	FALSE	green fluorescent protein tag:?-?	-	-	-	psi-mi:"MI:0102"(sequence tag identification)	psi-mi:"MI:0102"(sequence tag identification)	yes	no	no
Q5S007	P07900	intact:EBI-5323863|uniprotkb:Q8NCX9|uniprotkb:Q6ZS50|uniprotkb:A6NJU2	intact:EBI-296047|intact:EBI-2211817|intact:EBI-1642144|uniprotkb:B3KPJ9|uniprotkb:A8K500|uniprotkb:Q9BVQ5|uniprotkb:Q5CAQ7|uniprotkb:Q5CAQ6|uniprotkb:Q2PP14	psi-mi:lrrk2_human(display_long)|uniprotkb:LRRK2(gene name)|psi-mi:LRRK2(display_short)|uniprotkb:PARK8(gene name synonym)|uniprotkb:Dardarin(gene name synonym)	psi-mi:hs90a_human(display_long)|uniprotkb:HSP90AA1(gene name)|psi-mi:HSP90AA1(display_short)|uniprotkb:HSP90A(gene name synonym)|uniprotkb:HSPC1(gene name synonym)|uniprotkb:Heat shock 86 kDa(gene name synonym)|uniprotkb:Renal carcinoma antigen NY-REN-38(gene name synonym)|uniprotkb:HSPCA(gene name synonym)|uniprotkb:Lipopolysaccharide-associated protein 2(gene name synonym)	psi-mi:"MI:0007"(anti tag coimmunoprecipitation)	Liu et al. (2012)	23075850	taxid:9606(human)|taxid:9606(Homo sapiens)	taxid:9606(human)|taxid:9606(Homo sapiens)	psi-mi:"MI:0914"(association)	psi-mi:"MI:0469"(IntAct)	intact:EBI-6515052|imex:IM-18674-1	intact-miscore:0.73	psi-mi:"MI:1060"(spoke expansion)	psi-mi:"MI:0499"(unspecified role)	psi-mi:"MI:0499"(unspecified role)	psi-mi:"MI:0496"(bait)	psi-mi:"MI:0498"(prey)	psi-mi:"MI:0326"(protein)	psi-mi:"MI:0326"(protein)	interpro:IPR025875|interpro:IPR017986|interpro:IPR001680(WD40 repeat)|interpro:IPR015943(WD40/YVTN repeat-like)|interpro:IPR001806(Ras GTPase)|interpro:IPR005225(Small GTP-binding protein)|interpro:IPR008271(Serine/threonine protein kinase, active site)|interpro:IPR020859|interpro:IPR017441(Protein kinase ATP binding, conserved site)|interpro:IPR000719(Protein kinase, core)|interpro:IPR013684(Mir…	interpro:IPR020568|interpro:IPR020575|interpro:IPR001404(Heat shock protein Hsp90)|interpro:IPR019805|interpro:IPR003594(ATP-binding region, ATPase-like)|rcsb pdb:3OWD|rcsb pdb:3OWB|rcsb pdb:3OW6|rcsb pdb:3B27|rcsb pdb:3B26|rcsb pdb:3B25|rcsb pdb:3B24|rcsb pdb:3B28|rcsb pdb:4JQL|rcsb pdb:4FCR|rcsb pdb:4FCQ|rcsb pdb:4FCP|rcsb pdb:4AWQ|rcsb pdb:4AWP|rcsb pdb:4AWO|rcsb pdb:3TUH|rcsb pdb:4EFU|rcsb pd…	-	-	-	figure legend:Table S1, S2A.|dataset:Neurodegeneration - Publications depicting interactions involved in neurodegenerative diseases.|dataset:Parkinsons - Interactions investigated in the context of Parkinsons disease|full coverage:Only protein-protein interactions|curation depth:imex curation	taxid:9606(human-293t)|taxid:9606(Homo sapiens 293 cells transformed with SV40 large T antigen)	-	2013-02-15	2013-02-18	FALSE	flag tag:?-?|mutation:2019-2019	-	-	-	psi-mi:"MI:0658"(multidimensional protein identification technology)	psi-mi:"MI:0658"(multidimensional protein identification technology)	yes	yes	no
Q5S007	P07900	intact:EBI-5323863|uniprotkb:Q8NCX9|uniprotkb:Q6ZS50|uniprotkb:A6NJU2	intact:EBI-296047|intact:EBI-2211817|intact:EBI-1642144|uniprotkb:B3KPJ9|uniprotkb:A8K500|uniprotkb:Q9BVQ5|uniprotkb:Q5CAQ7|uniprotkb:Q5CAQ6|uniprotkb:Q2PP14	psi-mi:lrrk2_human(display_long)|uniprotkb:LRRK2(gene name)|psi-mi:LRRK2(display_short)|uniprotkb:PARK8(gene name synonym)|uniprotkb:Dardarin(gene name synonym)	psi-mi:hs90a_human(display_long)|uniprotkb:HSP90AA1(gene name)|psi-mi:HSP90AA1(display_short)|uniprotkb:HSP90A(gene name synonym)|uniprotkb:HSPC1(gene name synonym)|uniprotkb:Heat shock 86 kDa(gene name synonym)|uniprotkb:Renal carcinoma antigen NY-REN-38(gene name synonym)|uniprotkb:HSPCA(gene name synonym)|uniprotkb:Lipopolysaccharide-associated protein 2(gene name synonym)	psi-mi:"MI:0007"(anti tag coimmunoprecipitation)	Reyniers et al. (2014)	24947832	taxid:9606(human)|taxid:9606(Homo sapiens)	taxid:9606(human)|taxid:9606(Homo sapiens)	psi-mi:"MI:0914"(association)	psi-mi:"MI:0469"(IntAct)	intact:EBI-9656431|imex:IM-22653-1	intact-miscore:0.73	psi-mi:"MI:1060"(spoke expansion)	psi-mi:"MI:0499"(unspecified role)	psi-mi:"MI:0499"(unspecified role)	psi-mi:"MI:0496"(bait)	psi-mi:"MI:0498"(prey)	psi-mi:"MI:0326"(protein)	psi-mi:"MI:0326"(protein)	interpro:IPR025875|interpro:IPR017986|interpro:IPR001680(WD40 repeat)|interpro:IPR015943(WD40/YVTN repeat-like)|interpro:IPR001806(Ras GTPase)|interpro:IPR005225(Small GTP-binding protein)|interpro:IPR008271(Serine/threonine protein kinase, active site)|interpro:IPR020859|interpro:IPR017441(Protein kinase ATP binding, conserved site)|interpro:IPR000719(Protein kinase, core)|interpro:IPR013684(Mir…	interpro:IPR020568|interpro:IPR020575|interpro:IPR001404(Heat shock protein Hsp90)|interpro:IPR019805|interpro:IPR003594(ATP-binding region, ATPase-like)|rcsb pdb:3OWD|rcsb pdb:3OWB|rcsb pdb:3OW6|rcsb pdb:3B27|rcsb pdb:3B26|rcsb pdb:3B25|rcsb pdb:3B24|rcsb pdb:3B28|rcsb pdb:4JQL|rcsb pdb:4FCR|rcsb pdb:4FCQ|rcsb pdb:4FCP|rcsb pdb:4AWQ|rcsb pdb:4AWP|rcsb pdb:4AWO|rcsb pdb:3TUH|rcsb pdb:4EFU|rcsb pd…	-	-	-	figure legend:1b, suppl. table 2|dataset:Neurodegeneration - Publications depicting interactions involved in neurodegenerative diseases.|dataset:Parkinsons - Interactions investigated in the context of Parkinsons disease|curation depth:imex curation	taxid:9606(human-sh-sy5y)|taxid:9606(Homo sapiens)	-	2014-06-19	2014-07-15	FALSE	flag tag:n-n	-	-	-	psi-mi:"MI:0102"(sequence tag identification)	psi-mi:"MI:0102"(sequence tag identification)	yes	no	no
Q5S007	P07901	intact:EBI-5323863|uniprotkb:Q8NCX9|uniprotkb:Q6ZS50|uniprotkb:A6NJU2	intact:EBI-78930	psi-mi:lrrk2_human(display_long)|uniprotkb:LRRK2(gene name)|psi-mi:LRRK2(display_short)|uniprotkb:PARK8(gene name synonym)|uniprotkb:Dardarin(gene name synonym)	psi-mi:hs90a_mouse(display_long)|uniprotkb:Hsp90aa1(gene name)|psi-mi:Hsp90aa1(display_short)|uniprotkb:Hsp86(gene name synonym)|uniprotkb:Hsp86-1(gene name synonym)|uniprotkb:Hspca(gene name synonym)|uniprotkb:Heat shock 86 kDa(gene name synonym)|uniprotkb:Tumor-specific transplantation 86 kDa antigen(gene name synonym)	psi-mi:"MI:0004"(affinity chromatography technology)	Wang et al. (2008)	18367605	taxid:9606(human)|taxid:9606(Homo sapiens)	taxid:10090(mouse)|taxid:10090(Mus musculus)	psi-mi:"MI:0914"(association)	psi-mi:"MI:0469"(IntAct)	intact:EBI-6511564|imex:IM-18661-1	intact-miscore:0.53	psi-mi:"MI:1060"(spoke expansion)	psi-mi:"MI:0499"(unspecified role)	psi-mi:"MI:0499"(unspecified role)	psi-mi:"MI:0496"(bait)	psi-mi:"MI:0498"(prey)	psi-mi:"MI:0326"(protein)	psi-mi:"MI:0326"(protein)	interpro:IPR025875|interpro:IPR017986|interpro:IPR001680(WD40 repeat)|interpro:IPR015943(WD40/YVTN repeat-like)|interpro:IPR001806(Ras GTPase)|interpro:IPR005225(Small GTP-binding protein)|interpro:IPR008271(Serine/threonine protein kinase, active site)|interpro:IPR020859|interpro:IPR017441(Protein kinase ATP binding, conserved site)|interpro:IPR000719(Protein kinase, core)|interpro:IPR013684(Mir…	interpro:IPR020568|interpro:IPR019805|interpro:IPR003594(ATP-binding region, ATPase-like)|interpro:IPR020575|interpro:IPR001404(Heat shock protein Hsp90)|go:"GO:0051082"(unfolded protein binding)|go:"GO:0042803"(protein homodimerization activity)|go:"GO:0030911"(TPR domain binding)|go:"GO:0005739"(mitochondrion)|go:"GO:0016887"(ATPase activity)|go:"GO:0051131"(chaperone-mediated protein complex a…	-	-	-	figure legend:1A|dataset:Neurodegeneration - Publications depicting interactions involved in neurodegenerative diseases.|dataset:Parkinsons - Interactions investigated in the context of Parkinsons disease|full coverage:Only protein-protein interactions|curation depth:imex curation	taxid:10090(mouse-brain)|taxid:10090(Mus musculus brain)	-	2013-02-11	2013-02-11	FALSE	ha tag:c-c|mutation:2019-2019	-	-	-	psi-mi:"MI:0427"(Identification by mass spectrometry)	psi-mi:"MI:0427"(Identification by mass spectrometry)	yes	yes	no
Q5S007	P07901	intact:EBI-5323863|uniprotkb:Q8NCX9|uniprotkb:Q6ZS50|uniprotkb:A6NJU2	intact:EBI-78930	psi-mi:lrrk2_human(display_long)|uniprotkb:LRRK2(gene name)|psi-mi:LRRK2(display_short)|uniprotkb:PARK8(gene name synonym)|uniprotkb:Dardarin(gene name synonym)	psi-mi:hs90a_mouse(display_long)|uniprotkb:Hsp90aa1(gene name)|psi-mi:Hsp90aa1(display_short)|uniprotkb:Hsp86(gene name synonym)|uniprotkb:Hsp86-1(gene name synonym)|uniprotkb:Hspca(gene name synonym)|uniprotkb:Heat shock 86 kDa(gene name synonym)|uniprotkb:Tumor-specific transplantation 86 kDa antigen(gene name synonym)	psi-mi:"MI:0096"(pull down)	Piccoli et al. (2014)	24687852	taxid:9606(human)|taxid:9606(Homo sapiens)	taxid:10090(mouse)|taxid:10090(Mus musculus)	psi-mi:"MI:0914"(association)	psi-mi:"MI:0469"(IntAct)	intact:EBI-8848815|imex:IM-20537-7	intact-miscore:0.53	psi-mi:"MI:1060"(spoke expansion)	psi-mi:"MI:0499"(unspecified role)	psi-mi:"MI:0499"(unspecified role)	psi-mi:"MI:0496"(bait)	psi-mi:"MI:0498"(prey)	psi-mi:"MI:0326"(protein)	psi-mi:"MI:0326"(protein)	interpro:IPR025875|interpro:IPR017986|interpro:IPR001680(WD40 repeat)|interpro:IPR015943(WD40/YVTN repeat-like)|interpro:IPR001806(Ras GTPase)|interpro:IPR005225(Small GTP-binding protein)|interpro:IPR008271(Serine/threonine protein kinase, active site)|interpro:IPR020859|interpro:IPR017441(Protein kinase ATP binding, conserved site)|interpro:IPR000719(Protein kinase, core)|interpro:IPR013684(Mir…	interpro:IPR020568|interpro:IPR019805|interpro:IPR003594(ATP-binding region, ATPase-like)|interpro:IPR020575|interpro:IPR001404(Heat shock protein Hsp90)|go:"GO:0051082"(unfolded protein binding)|go:"GO:0042803"(protein homodimerization activity)|go:"GO:0030911"(TPR domain binding)|go:"GO:0005739"(mitochondrion)|go:"GO:0016887"(ATPase activity)|go:"GO:0051131"(chaperone-mediated protein complex a…	-	-	-	figure legend:table 1|dataset:Neurodegeneration - Publications depicting interactions involved in neurodegenerative diseases.|dataset:Parkinsons - Interactions investigated in the context of Parkinsons disease|full coverage:Only protein-protein interactions|curation depth:imex curation	taxid:-1(in vitro)|taxid:-1(In vitro)	-	2013-05-08	2013-11-11	FALSE	sufficient binding region:2124-2527(IPR017986)|glutathione s tranferase tag:n-n	-	-	-	psi-mi:"MI:0102"(sequence tag identification)	psi-mi:"MI:0102"(sequence tag identification)	yes	no	yes
Q5S007	P08238	intact:EBI-5323863|uniprotkb:Q8NCX9|uniprotkb:Q6ZS50|uniprotkb:A6NJU2	intact:EBI-352572|uniprotkb:B2R5P0|uniprotkb:Q9NTK6|uniprotkb:Q9NQW0|uniprotkb:Q5T9W7	psi-mi:lrrk2_human(display_long)|uniprotkb:LRRK2(gene name)|psi-mi:LRRK2(display_short)|uniprotkb:PARK8(gene name synonym)|uniprotkb:Dardarin(gene name synonym)	psi-mi:hs90b_human(display_long)|uniprotkb:HSP90AB1(gene name)|psi-mi:HSP90AB1(display_short)|uniprotkb:HSP90B(gene name synonym)|uniprotkb:HSPC2(gene name synonym)|uniprotkb:HSPCB(gene name synonym)|uniprotkb:Heat shock 84 kDa(gene name synonym)	psi-mi:"MI:0007"(anti tag coimmunoprecipitation)	Reyniers et al. (2014)	24947832	taxid:9606(human)|taxid:9606(Homo sapiens)	taxid:9606(human)|taxid:9606(Homo sapiens)	psi-mi:"MI:0914"(association)	psi-mi:"MI:0469"(IntAct)	intact:EBI-9656431|imex:IM-22653-1	intact-miscore:0.73	psi-mi:"MI:1060"(spoke expansion)	psi-mi:"MI:0499"(unspecified role)	psi-mi:"MI:0499"(unspecified role)	psi-mi:"MI:0496"(bait)	psi-mi:"MI:0498"(prey)	psi-mi:"MI:0326"(protein)	psi-mi:"MI:0326"(protein)	interpro:IPR025875|interpro:IPR017986|interpro:IPR001680(WD40 repeat)|interpro:IPR015943(WD40/YVTN repeat-like)|interpro:IPR001806(Ras GTPase)|interpro:IPR005225(Small GTP-binding protein)|interpro:IPR008271(Serine/threonine protein kinase, active site)|interpro:IPR020859|interpro:IPR017441(Protein kinase ATP binding, conserved site)|interpro:IPR000719(Protein kinase, core)|interpro:IPR013684(Mir…	interpro:IPR020568|interpro:IPR020575|interpro:IPR001404(Heat shock protein Hsp90)|interpro:IPR019805|interpro:IPR003594(ATP-binding region, ATPase-like)|rcsb pdb:3UQ3|rcsb pdb:2L6J|rcsb pdb:3PRY|rcsb pdb:3NMQ|rcsb pdb:1UYM|rcsb pdb:1QZ2|go:"GO:0003725"(double-stranded RNA binding)|go:"GO:0071407"(cellular response to organic cyclic compound)|go:"GO:0032564"(dATP binding)|go:"GO:0031526"(brush bo…	-	-	-	figure legend:1b, suppl. table 2|dataset:Neurodegeneration - Publications depicting interactions involved in neurodegenerative diseases.|dataset:Parkinsons - Interactions investigated in the context of Parkinsons disease|curation depth:imex curation	taxid:9606(human-sh-sy5y)|taxid:9606(Homo sapiens)	-	2014-06-19	2014-07-15	FALSE	flag tag:n-n	-	-	-	psi-mi:"MI:0102"(sequence tag identification)	psi-mi:"MI:0102"(sequence tag identification)	yes	no	no
Q5S007	P08238	intact:EBI-5323863|uniprotkb:Q8NCX9|uniprotkb:Q6ZS50|uniprotkb:A6NJU2	intact:EBI-352572|uniprotkb:B2R5P0|uniprotkb:Q9NTK6|uniprotkb:Q9NQW0|uniprotkb:Q5T9W7	psi-mi:lrrk2_human(display_long)|uniprotkb:LRRK2(gene name)|psi-mi:LRRK2(display_short)|uniprotkb:PARK8(gene name synonym)|uniprotkb:Dardarin(gene name synonym)	psi-mi:hs90b_human(display_long)|uniprotkb:HSP90AB1(gene name)|psi-mi:HSP90AB1(display_short)|uniprotkb:HSP90B(gene name synonym)|uniprotkb:HSPC2(gene name synonym)|uniprotkb:HSPCB(gene name synonym)|uniprotkb:Heat shock 84 kDa(gene name synonym)	psi-mi:"MI:0007"(anti tag coimmunoprecipitation)	Nichols et al. (2010)	20642453	taxid:9606(human)|taxid:9606(Homo sapiens)	taxid:9606(human)|taxid:9606(Homo sapiens)	psi-mi:"MI:0914"(association)	psi-mi:"MI:0469"(IntAct)	intact:EBI-6289851|imex:IM-17767-1	intact-miscore:0.73	psi-mi:"MI:1060"(spoke expansion)	psi-mi:"MI:0499"(unspecified role)	psi-mi:"MI:0499"(unspecified role)	psi-mi:"MI:0496"(bait)	psi-mi:"MI:0498"(prey)	psi-mi:"MI:0326"(protein)	psi-mi:"MI:0326"(protein)	interpro:IPR025875|interpro:IPR017986|interpro:IPR001680(WD40 repeat)|interpro:IPR015943(WD40/YVTN repeat-like)|interpro:IPR001806(Ras GTPase)|interpro:IPR005225(Small GTP-binding protein)|interpro:IPR008271(Serine/threonine protein kinase, active site)|interpro:IPR020859|interpro:IPR017441(Protein kinase ATP binding, conserved site)|interpro:IPR000719(Protein kinase, core)|interpro:IPR013684(Mir…	interpro:IPR020568|interpro:IPR020575|interpro:IPR001404(Heat shock protein Hsp90)|interpro:IPR019805|interpro:IPR003594(ATP-binding region, ATPase-like)|rcsb pdb:3UQ3|rcsb pdb:2L6J|rcsb pdb:3PRY|rcsb pdb:3NMQ|rcsb pdb:1UYM|rcsb pdb:1QZ2|go:"GO:0003725"(double-stranded RNA binding)|go:"GO:0071407"(cellular response to organic cyclic compound)|go:"GO:0032564"(dATP binding)|go:"GO:0031526"(brush bo…	-	-	-	figure legend:1A|dataset:Neurodegeneration - Publications depicting interactions involved in neurodegenerative diseases.|dataset:Parkinsons - Interactions investigated in the context of Parkinsons disease|full coverage:Only protein-protein interactions|curation depth:imex curation	taxid:9606(human-293)|taxid:9606(Homo sapiens transformed primary embryonal kidney cells)	-	2012-09-14	2012-09-14	FALSE	green fluorescent protein tag:?-?	-	-	-	psi-mi:"MI:0102"(sequence tag identification)	psi-mi:"MI:0102"(sequence tag identification)	yes	no	no
Q5S007	P08238	intact:EBI-5323863|uniprotkb:Q8NCX9|uniprotkb:Q6ZS50|uniprotkb:A6NJU2	intact:EBI-352572|uniprotkb:B2R5P0|uniprotkb:Q9NTK6|uniprotkb:Q9NQW0|uniprotkb:Q5T9W7	psi-mi:lrrk2_human(display_long)|uniprotkb:LRRK2(gene name)|psi-mi:LRRK2(display_short)|uniprotkb:PARK8(gene name synonym)|uniprotkb:Dardarin(gene name synonym)	psi-mi:hs90b_human(display_long)|uniprotkb:HSP90AB1(gene name)|psi-mi:HSP90AB1(display_short)|uniprotkb:HSP90B(gene name synonym)|uniprotkb:HSPC2(gene name synonym)|uniprotkb:HSPCB(gene name synonym)|uniprotkb:Heat shock 84 kDa(gene name synonym)	psi-mi:"MI:0007"(anti tag coimmunoprecipitation)	D?ñchsel et al. (2007)	17400507	taxid:9606(human)|taxid:9606(Homo sapiens)	taxid:9606(human)|taxid:9606(Homo sapiens)	psi-mi:"MI:0914"(association)	psi-mi:"MI:0469"(IntAct)	intact:EBI-6511795|imex:IM-18663-1	intact-miscore:0.73	psi-mi:"MI:1060"(spoke expansion)	psi-mi:"MI:0499"(unspecified role)	psi-mi:"MI:0499"(unspecified role)	psi-mi:"MI:0496"(bait)	psi-mi:"MI:0498"(prey)	psi-mi:"MI:0326"(protein)	psi-mi:"MI:0326"(protein)	interpro:IPR025875|interpro:IPR017986|interpro:IPR001680(WD40 repeat)|interpro:IPR015943(WD40/YVTN repeat-like)|interpro:IPR001806(Ras GTPase)|interpro:IPR005225(Small GTP-binding protein)|interpro:IPR008271(Serine/threonine protein kinase, active site)|interpro:IPR020859|interpro:IPR017441(Protein kinase ATP binding, conserved site)|interpro:IPR000719(Protein kinase, core)|interpro:IPR013684(Mir…	interpro:IPR020568|interpro:IPR020575|interpro:IPR001404(Heat shock protein Hsp90)|interpro:IPR019805|interpro:IPR003594(ATP-binding region, ATPase-like)|rcsb pdb:3UQ3|rcsb pdb:2L6J|rcsb pdb:3PRY|rcsb pdb:3NMQ|rcsb pdb:1UYM|rcsb pdb:1QZ2|go:"GO:0003725"(double-stranded RNA binding)|go:"GO:0071407"(cellular response to organic cyclic compound)|go:"GO:0032564"(dATP binding)|go:"GO:0031526"(brush bo…	-	-	-	figure legend:Table 1, Figure 1|comment:"Four additional protein bands were identified as either full-length or amino-truncated species of Lrrk2-V5 protein -with the approximate molecular sizes of (280KDa) 200KDa, 170KDa and 100KDa."|dataset:Neurodegeneration - Publications depicting interactions involved in neurodegenerative diseases.|dataset:Parkinsons - Interactions investigated in the context…	taxid:9606(human-293t)|taxid:9606(Homo sapiens 293 cells transformed with SV40 large T antigen)	-	2013-02-11	2013-02-11	FALSE	v5 tag:?-?	-	-	-	psi-mi:"MI:0102"(sequence tag identification)	psi-mi:"MI:0102"(sequence tag identification)	yes	no	no
Q5S007	P08238	intact:EBI-5323863|uniprotkb:Q8NCX9|uniprotkb:Q6ZS50|uniprotkb:A6NJU2	intact:EBI-352572|uniprotkb:B2R5P0|uniprotkb:Q9NTK6|uniprotkb:Q9NQW0|uniprotkb:Q5T9W7	psi-mi:lrrk2_human(display_long)|uniprotkb:LRRK2(gene name)|psi-mi:LRRK2(display_short)|uniprotkb:PARK8(gene name synonym)|uniprotkb:Dardarin(gene name synonym)	psi-mi:hs90b_human(display_long)|uniprotkb:HSP90AB1(gene name)|psi-mi:HSP90AB1(display_short)|uniprotkb:HSP90B(gene name synonym)|uniprotkb:HSPC2(gene name synonym)|uniprotkb:HSPCB(gene name synonym)|uniprotkb:Heat shock 84 kDa(gene name synonym)	psi-mi:"MI:0007"(anti tag coimmunoprecipitation)	Liu et al. (2012)	23075850	taxid:9606(human)|taxid:9606(Homo sapiens)	taxid:9606(human)|taxid:9606(Homo sapiens)	psi-mi:"MI:0914"(association)	psi-mi:"MI:0469"(IntAct)	intact:EBI-6515052|imex:IM-18674-1	intact-miscore:0.73	psi-mi:"MI:1060"(spoke expansion)	psi-mi:"MI:0499"(unspecified role)	psi-mi:"MI:0499"(unspecified role)	psi-mi:"MI:0496"(bait)	psi-mi:"MI:0498"(prey)	psi-mi:"MI:0326"(protein)	psi-mi:"MI:0326"(protein)	interpro:IPR025875|interpro:IPR017986|interpro:IPR001680(WD40 repeat)|interpro:IPR015943(WD40/YVTN repeat-like)|interpro:IPR001806(Ras GTPase)|interpro:IPR005225(Small GTP-binding protein)|interpro:IPR008271(Serine/threonine protein kinase, active site)|interpro:IPR020859|interpro:IPR017441(Protein kinase ATP binding, conserved site)|interpro:IPR000719(Protein kinase, core)|interpro:IPR013684(Mir…	interpro:IPR020568|interpro:IPR020575|interpro:IPR001404(Heat shock protein Hsp90)|interpro:IPR019805|interpro:IPR003594(ATP-binding region, ATPase-like)|rcsb pdb:3UQ3|rcsb pdb:2L6J|rcsb pdb:3PRY|rcsb pdb:3NMQ|rcsb pdb:1UYM|rcsb pdb:1QZ2|go:"GO:0003725"(double-stranded RNA binding)|go:"GO:0071407"(cellular response to organic cyclic compound)|go:"GO:0032564"(dATP binding)|go:"GO:0031526"(brush bo…	-	-	-	figure legend:Table S1, S2A.|dataset:Neurodegeneration - Publications depicting interactions involved in neurodegenerative diseases.|dataset:Parkinsons - Interactions investigated in the context of Parkinsons disease|full coverage:Only protein-protein interactions|curation depth:imex curation	taxid:9606(human-293t)|taxid:9606(Homo sapiens 293 cells transformed with SV40 large T antigen)	-	2013-02-15	2013-02-18	FALSE	flag tag:?-?|mutation:2019-2019	-	-	-	psi-mi:"MI:0658"(multidimensional protein identification technology)	psi-mi:"MI:0658"(multidimensional protein identification technology)	yes	yes	no
Q5S007	P08238	intact:EBI-5323863|uniprotkb:Q8NCX9|uniprotkb:Q6ZS50|uniprotkb:A6NJU2	intact:EBI-352572|uniprotkb:B2R5P0|uniprotkb:Q9NTK6|uniprotkb:Q9NQW0|uniprotkb:Q5T9W7	psi-mi:lrrk2_human(display_long)|uniprotkb:LRRK2(gene name)|psi-mi:LRRK2(display_short)|uniprotkb:PARK8(gene name synonym)|uniprotkb:Dardarin(gene name synonym)	psi-mi:hs90b_human(display_long)|uniprotkb:HSP90AB1(gene name)|psi-mi:HSP90AB1(display_short)|uniprotkb:HSP90B(gene name synonym)|uniprotkb:HSPC2(gene name synonym)|uniprotkb:HSPCB(gene name synonym)|uniprotkb:Heat shock 84 kDa(gene name synonym)	psi-mi:"MI:0007"(anti tag coimmunoprecipitation)	Nichols et al. (2010)	20642453	taxid:9606(human)|taxid:9606(Homo sapiens)	taxid:9606(human)|taxid:9606(Homo sapiens)	psi-mi:"MI:0914"(association)	psi-mi:"MI:0469"(IntAct)	intact:EBI-6289878|imex:IM-17767-2	intact-miscore:0.73	psi-mi:"MI:1060"(spoke expansion)	psi-mi:"MI:0499"(unspecified role)	psi-mi:"MI:0499"(unspecified role)	psi-mi:"MI:0496"(bait)	psi-mi:"MI:0498"(prey)	psi-mi:"MI:0326"(protein)	psi-mi:"MI:0326"(protein)	interpro:IPR025875|interpro:IPR017986|interpro:IPR001680(WD40 repeat)|interpro:IPR015943(WD40/YVTN repeat-like)|interpro:IPR001806(Ras GTPase)|interpro:IPR005225(Small GTP-binding protein)|interpro:IPR008271(Serine/threonine protein kinase, active site)|interpro:IPR020859|interpro:IPR017441(Protein kinase ATP binding, conserved site)|interpro:IPR000719(Protein kinase, core)|interpro:IPR013684(Mir…	interpro:IPR020568|interpro:IPR020575|interpro:IPR001404(Heat shock protein Hsp90)|interpro:IPR019805|interpro:IPR003594(ATP-binding region, ATPase-like)|rcsb pdb:3UQ3|rcsb pdb:2L6J|rcsb pdb:3PRY|rcsb pdb:3NMQ|rcsb pdb:1UYM|rcsb pdb:1QZ2|go:"GO:0003725"(double-stranded RNA binding)|go:"GO:0071407"(cellular response to organic cyclic compound)|go:"GO:0032564"(dATP binding)|go:"GO:0031526"(brush bo…	-	-	-	figure legend:1B|dataset:Neurodegeneration - Publications depicting interactions involved in neurodegenerative diseases.|dataset:Parkinsons - Interactions investigated in the context of Parkinsons disease|full coverage:Only protein-protein interactions|curation depth:imex curation	taxid:9606(human-293)|taxid:9606(Homo sapiens transformed primary embryonal kidney cells)	-	2012-09-14	2012-09-14	FALSE	mutation:2019-2019|green fluorescent protein tag:?-?	-	-	-	psi-mi:"MI:0102"(sequence tag identification)	psi-mi:"MI:0102"(sequence tag identification)	yes	yes	no
Q5S007	P08670	intact:EBI-5323863|uniprotkb:Q8NCX9|uniprotkb:Q6ZS50|uniprotkb:A6NJU2	intact:EBI-353844|intact:EBI-3442369|uniprotkb:B0YJC2|uniprotkb:D3DRU4|uniprotkb:Q9NTM3|uniprotkb:Q96ML2|uniprotkb:Q8N850|uniprotkb:Q6LER9|uniprotkb:Q548L2|uniprotkb:Q15869|uniprotkb:Q15868|uniprotkb:Q15867	psi-mi:lrrk2_human(display_long)|uniprotkb:LRRK2(gene name)|psi-mi:LRRK2(display_short)|uniprotkb:PARK8(gene name synonym)|uniprotkb:Dardarin(gene name synonym)	psi-mi:vime_human(display_long)|uniprotkb:VIM(gene name)|psi-mi:VIM(display_short)	psi-mi:"MI:0007"(anti tag coimmunoprecipitation)	D?ñchsel et al. (2007)	17400507	taxid:9606(human)|taxid:9606(Homo sapiens)	taxid:9606(human)|taxid:9606(Homo sapiens)	psi-mi:"MI:0914"(association)	psi-mi:"MI:0469"(IntAct)	intact:EBI-6511795|imex:IM-18663-1	intact-miscore:0.35	psi-mi:"MI:1060"(spoke expansion)	psi-mi:"MI:0499"(unspecified role)	psi-mi:"MI:0499"(unspecified role)	psi-mi:"MI:0496"(bait)	psi-mi:"MI:0498"(prey)	psi-mi:"MI:0326"(protein)	psi-mi:"MI:0326"(protein)	interpro:IPR025875|interpro:IPR017986|interpro:IPR001680(WD40 repeat)|interpro:IPR015943(WD40/YVTN repeat-like)|interpro:IPR001806(Ras GTPase)|interpro:IPR005225(Small GTP-binding protein)|interpro:IPR008271(Serine/threonine protein kinase, active site)|interpro:IPR020859|interpro:IPR017441(Protein kinase ATP binding, conserved site)|interpro:IPR000719(Protein kinase, core)|interpro:IPR013684(Mir…	interpro:IPR027699|interpro:IPR018039|interpro:IPR006821(Intermediate filament, DNA-binding region)|interpro:IPR001664(Intermediate filament protein)|rcsb pdb:3UF1|rcsb pdb:4MDJ|rcsb pdb:4MDI|rcsb pdb:4MD5|rcsb pdb:4MD0|rcsb pdb:4MCZ|rcsb pdb:4MCY|rcsb pdb:3SWK|rcsb pdb:3SSU|rcsb pdb:3S4R|rcsb pdb:3KLT|rcsb pdb:3G1E|rcsb pdb:1GK7|rcsb pdb:1GK6|rcsb pdb:1GK4|rcsb pdb:3TRT|go:"GO:0003725"(double-st…	-	-	-	figure legend:Table 1, Figure 1|comment:"Four additional protein bands were identified as either full-length or amino-truncated species of Lrrk2-V5 protein -with the approximate molecular sizes of (280KDa) 200KDa, 170KDa and 100KDa."|dataset:Neurodegeneration - Publications depicting interactions involved in neurodegenerative diseases.|dataset:Parkinsons - Interactions investigated in the context…	taxid:9606(human-293t)|taxid:9606(Homo sapiens 293 cells transformed with SV40 large T antigen)	-	2013-02-11	2013-02-11	FALSE	v5 tag:?-?	-	-	-	psi-mi:"MI:0102"(sequence tag identification)	psi-mi:"MI:0102"(sequence tag identification)	yes	no	no
Q5S006	P08752	intact:EBI-2693710|uniprotkb:Q8K062|uniprotkb:Q8CI84|uniprotkb:Q8BZJ6|uniprotkb:Q8BWG7|uniprotkb:E9QNJ2	intact:EBI-771937|uniprotkb:Q6P1C0|uniprotkb:Q3TXK7	psi-mi:lrrk2_mouse(display_long)|uniprotkb:Lrrk2(gene name)|psi-mi:Lrrk2(display_short)	psi-mi:gnai2_mouse(display_long)|uniprotkb:Adenylate cyclase-inhibiting G alpha protein(gene name synonym)|uniprotkb:Gnai2(gene name)|psi-mi:Gnai2(display_short)|uniprotkb:Gnai-2(gene name synonym)	psi-mi:"MI:0006"(anti bait coip)	Meixner et al. (2010)	20876399	taxid:10090(mouse)|taxid:10090(Mus musculus)	taxid:10090(mouse)|taxid:10090(Mus musculus)	psi-mi:"MI:0914"(association)	psi-mi:"MI:0469"(IntAct)	intact:EBI-2693885|imex:IM-13778-1	intact-miscore:0.35	psi-mi:"MI:1060"(spoke expansion)	psi-mi:"MI:0499"(unspecified role)	psi-mi:"MI:0499"(unspecified role)	psi-mi:"MI:0496"(bait)	psi-mi:"MI:0498"(prey)	psi-mi:"MI:0326"(protein)	psi-mi:"MI:0326"(protein)	interpro:IPR001680(WD40 repeat)|interpro:IPR015943(WD40/YVTN repeat-like)|interpro:IPR001806(Ras GTPase)|interpro:IPR005225(Small GTP-binding protein)|interpro:IPR008271(Serine/threonine protein kinase, active site)|interpro:IPR020859|interpro:IPR017441(Protein kinase ATP binding, conserved site)|interpro:IPR000719(Protein kinase, core)|interpro:IPR013684(Miro-like)|interpro:IPR001611(Leucine-ric…	interpro:IPR011025(G protein alpha subunit, helical insertion)|interpro:IPR001019("Guanine nucleotide binding protein (G-protein), alpha subunit")|interpro:IPR001408(G-protein alpha subunit, group I)|interpro:IPR027417|go:"GO:0005515"(protein binding)|go:"GO:0007213"(G-protein coupled acetylcholine receptor signaling pathway)|go:"GO:0007193"(adenylate cyclase-inhibiting G-protein coupled receptor…	psi-mi:"MI:0469"(intact)	-	-	figure legend:Table 1, Fig. 1|caution:Myl9/Myl12b, Gna12/13, Acta2/Actg2 and Hist3.1/3.2/3.3 were also potentially identified but could not be resolved to a unique gene product.|dataset:Neurodegeneration - Publications depicting interactions involved in neurodegenerative diseases.|dataset:Parkinsons - Interactions investigated in the context of Parkinsons disease|full coverage:Only protein-protei…	taxid:10090(mouse-nih_3t3)|taxid:10090(Mus musculus Swiss NIH 3t3 embryo fibroblast cells)	-	2010-06-02	2010-11-02	FALSE	-	-	-	-	psi-mi:"MI:0102"(sequence tag identification)	psi-mi:"MI:0102"(sequence tag identification)	no	no	no
Q5S007	P08865	intact:EBI-5323863|uniprotkb:Q8NCX9|uniprotkb:Q6ZS50|uniprotkb:A6NJU2	intact:EBI-354112|uniprotkb:Q6IPD2|uniprotkb:Q6IPD1|uniprotkb:Q16471|uniprotkb:P12030|uniprotkb:P11085|uniprotkb:Q86VC0|uniprotkb:Q6NXQ8|uniprotkb:Q6NSD1	psi-mi:lrrk2_human(display_long)|uniprotkb:LRRK2(gene name)|psi-mi:LRRK2(display_short)|uniprotkb:PARK8(gene name synonym)|uniprotkb:Dardarin(gene name synonym)	psi-mi:rssa_human(display_long)|uniprotkb:RPSA(gene name)|psi-mi:RPSA(display_short)|uniprotkb:LAMBR(gene name synonym)|uniprotkb:LAMR1(gene name synonym)|uniprotkb:Laminin receptor 1(gene name synonym)|uniprotkb:37/67 kDa laminin receptor(gene name synonym)|uniprotkb:Laminin-binding protein precursor p40(gene name synonym)|uniprotkb:Colon carcinoma laminin-binding protein(gene name synonym)|unip…	psi-mi:"MI:0007"(anti tag coimmunoprecipitation)	Reyniers et al. (2014)	24947832	taxid:9606(human)|taxid:9606(Homo sapiens)	taxid:9606(human)|taxid:9606(Homo sapiens)	psi-mi:"MI:0914"(association)	psi-mi:"MI:0469"(IntAct)	intact:EBI-9656431|imex:IM-22653-1	intact-miscore:0.35	psi-mi:"MI:1060"(spoke expansion)	psi-mi:"MI:0499"(unspecified role)	psi-mi:"MI:0499"(unspecified role)	psi-mi:"MI:0496"(bait)	psi-mi:"MI:0498"(prey)	psi-mi:"MI:0326"(protein)	psi-mi:"MI:0326"(protein)	interpro:IPR025875|interpro:IPR017986|interpro:IPR001680(WD40 repeat)|interpro:IPR015943(WD40/YVTN repeat-like)|interpro:IPR001806(Ras GTPase)|interpro:IPR005225(Small GTP-binding protein)|interpro:IPR008271(Serine/threonine protein kinase, active site)|interpro:IPR020859|interpro:IPR017441(Protein kinase ATP binding, conserved site)|interpro:IPR000719(Protein kinase, core)|interpro:IPR013684(Mir…	interpro:IPR027504|interpro:IPR027498|interpro:IPR023591|interpro:IPR005707(Ribosomal protein S2, eukaryotic/archaeal)|interpro:IPR018130|interpro:IPR001865(Ribosomal protein S2)|rcsb pdb:3J3A|rcsb pdb:3BCH|go:"GO:0006614"(SRP-dependent cotranslational protein targeting to membrane)|go:"GO:0006413"(translational initiation)|go:"GO:0000184"(nuclear-transcribed mRNA catabolic process, nonsense-medi…	-	-	-	figure legend:1b, suppl. table 2|dataset:Neurodegeneration - Publications depicting interactions involved in neurodegenerative diseases.|dataset:Parkinsons - Interactions investigated in the context of Parkinsons disease|curation depth:imex curation	taxid:9606(human-sh-sy5y)|taxid:9606(Homo sapiens)	-	2014-06-19	2014-07-15	FALSE	flag tag:n-n	-	-	-	psi-mi:"MI:0102"(sequence tag identification)	psi-mi:"MI:0102"(sequence tag identification)	yes	no	no
Q5S007	P09543	intact:EBI-5323863|uniprotkb:Q8NCX9|uniprotkb:Q6ZS50|uniprotkb:A6NJU2	intact:EBI-1059219|intact:EBI-1188262	psi-mi:lrrk2_human(display_long)|uniprotkb:LRRK2(gene name)|psi-mi:LRRK2(display_short)|uniprotkb:PARK8(gene name synonym)|uniprotkb:Dardarin(gene name synonym)	psi-mi:cn37_human(display_long)|uniprotkb:CNP(gene name)|psi-mi:CNP(display_short)	psi-mi:"MI:0676"(tandem affinity purification)	Martin et al. (2014)	24725412	taxid:9606(human)|taxid:9606(Homo sapiens)	taxid:9606(human)|taxid:9606(Homo sapiens)	psi-mi:"MI:0914"(association)	psi-mi:"MI:0469"(IntAct)	intact:EBI-9515510|imex:IM-22527-1	intact-miscore:0.35	psi-mi:"MI:1060"(spoke expansion)	psi-mi:"MI:0499"(unspecified role)	psi-mi:"MI:0499"(unspecified role)	psi-mi:"MI:0496"(bait)	psi-mi:"MI:0498"(prey)	psi-mi:"MI:0326"(protein)	psi-mi:"MI:0326"(protein)	interpro:IPR025875|interpro:IPR017986|interpro:IPR001680(WD40 repeat)|interpro:IPR015943(WD40/YVTN repeat-like)|interpro:IPR001806(Ras GTPase)|interpro:IPR005225(Small GTP-binding protein)|interpro:IPR008271(Serine/threonine protein kinase, active site)|interpro:IPR020859|interpro:IPR017441(Protein kinase ATP binding, conserved site)|interpro:IPR000719(Protein kinase, core)|interpro:IPR013684(Mir…	interpro:IPR009097(RNA ligase/cyclic nucleotide phosphodiesterase)|interpro:IPR008431(Cyclic nucleotide phosphodiesterase)|interpro:IPR027417|rcsb pdb:1WOJ|go:"GO:0007268"(synaptic transmission)|go:"GO:0009214"(cyclic nucleotide catabolic process)|go:"GO:0004113"(2',3'-cyclic-nucleotide 3'-phosphodiesterase activity)|go:"GO:0042470"(melanosome)|go:"GO:0005615"(extracellular space)|go:"GO:0005634"…	-	-	-	figure legend:1 A/B/D, Supplementary Table 1.|dataset:Neurodegeneration - Publications depicting interactions involved in neurodegenerative diseases.|dataset:Parkinsons - Interactions investigated in the context of Parkinsons disease|full coverage:Only protein-protein interactions|curation depth:imex curation	taxid:9606(human-293)|taxid:9606(Homo sapiens transformed primary embryonal kidney cells)	-	2014-04-16	2014-08-04	FALSE	tandem tag:c-c	-	-	-	psi-mi:"MI:0102"(sequence tag identification)	psi-mi:"MI:0102"(sequence tag identification)	yes	no	no
Q5S007	P09669	intact:EBI-5323863|uniprotkb:Q8NCX9|uniprotkb:Q6ZS50|uniprotkb:A6NJU2	intact:EBI-715040|uniprotkb:B2R4D7	psi-mi:lrrk2_human(display_long)|uniprotkb:LRRK2(gene name)|psi-mi:LRRK2(display_short)|uniprotkb:PARK8(gene name synonym)|uniprotkb:Dardarin(gene name synonym)	psi-mi:cox6c_human(display_long)|uniprotkb:COX6C(gene name)|psi-mi:COX6C(display_short)|uniprotkb:Cytochrome c oxidase polypeptide VIc(gene name synonym)	psi-mi:"MI:0676"(tandem affinity purification)	Martin et al. (2014)	24725412	taxid:9606(human)|taxid:9606(Homo sapiens)	taxid:9606(human)|taxid:9606(Homo sapiens)	psi-mi:"MI:0914"(association)	psi-mi:"MI:0469"(IntAct)	intact:EBI-9515510|imex:IM-22527-1	intact-miscore:0.35	psi-mi:"MI:1060"(spoke expansion)	psi-mi:"MI:0499"(unspecified role)	psi-mi:"MI:0499"(unspecified role)	psi-mi:"MI:0496"(bait)	psi-mi:"MI:0498"(prey)	psi-mi:"MI:0326"(protein)	psi-mi:"MI:0326"(protein)	interpro:IPR025875|interpro:IPR017986|interpro:IPR001680(WD40 repeat)|interpro:IPR015943(WD40/YVTN repeat-like)|interpro:IPR001806(Ras GTPase)|interpro:IPR005225(Small GTP-binding protein)|interpro:IPR008271(Serine/threonine protein kinase, active site)|interpro:IPR020859|interpro:IPR017441(Protein kinase ATP binding, conserved site)|interpro:IPR000719(Protein kinase, core)|interpro:IPR013684(Mir…	interpro:IPR004204(Cytochrome c oxidase subunit VIc)|go:"GO:0022904"(respiratory electron transport chain)|go:"GO:0004129"(cytochrome-c oxidase activity)|go:"GO:0005743"(mitochondrial inner membrane)|go:"GO:0016021"(integral component of membrane)|go:"GO:0044281"(small molecule metabolic process)|go:"GO:0005739"(mitochondrion)|go:"GO:0044237"(cellular metabolic process)|go:"GO:0006091"(generation…	-	-	-	figure legend:1 A/B/D, Supplementary Table 1.|dataset:Neurodegeneration - Publications depicting interactions involved in neurodegenerative diseases.|dataset:Parkinsons - Interactions investigated in the context of Parkinsons disease|full coverage:Only protein-protein interactions|curation depth:imex curation	taxid:9606(human-293)|taxid:9606(Homo sapiens transformed primary embryonal kidney cells)	-	2014-04-16	2014-08-04	FALSE	tandem tag:c-c	-	-	-	psi-mi:"MI:0102"(sequence tag identification)	psi-mi:"MI:0102"(sequence tag identification)	yes	no	no
Q5S007	P10155	intact:EBI-5323863|uniprotkb:Q8NCX9|uniprotkb:Q6ZS50|uniprotkb:A6NJU2	intact:EBI-1049168|uniprotkb:B2RBB9|uniprotkb:Q86WL3|uniprotkb:Q5LJ99|uniprotkb:Q86WL4|uniprotkb:Q5LJ98|uniprotkb:Q5LJA0|uniprotkb:Q9H1W6|uniprotkb:Q92787	psi-mi:lrrk2_human(display_long)|uniprotkb:LRRK2(gene name)|psi-mi:LRRK2(display_short)|uniprotkb:PARK8(gene name synonym)|uniprotkb:Dardarin(gene name synonym)	psi-mi:ro60_human(display_long)|uniprotkb:Ro 60 kDa autoantigen(gene name synonym)|uniprotkb:TROVE domain family member 2(gene name synonym)|uniprotkb:Sjoegren syndrome type A antigen(gene name synonym)|uniprotkb:Sjoegren syndrome antigen A2(gene name synonym)|uniprotkb:TROVE2(gene name)|psi-mi:TROVE2(display_short)|uniprotkb:RO60(gene name synonym)|uniprotkb:SSA2(gene name synonym)	psi-mi:"MI:0676"(tandem affinity purification)	Martin et al. (2014)	24725412	taxid:9606(human)|taxid:9606(Homo sapiens)	taxid:9606(human)|taxid:9606(Homo sapiens)	psi-mi:"MI:0914"(association)	psi-mi:"MI:0469"(IntAct)	intact:EBI-9515510|imex:IM-22527-1	intact-miscore:0.35	psi-mi:"MI:1060"(spoke expansion)	psi-mi:"MI:0499"(unspecified role)	psi-mi:"MI:0499"(unspecified role)	psi-mi:"MI:0496"(bait)	psi-mi:"MI:0498"(prey)	psi-mi:"MI:0326"(protein)	psi-mi:"MI:0326"(protein)	interpro:IPR025875|interpro:IPR017986|interpro:IPR001680(WD40 repeat)|interpro:IPR015943(WD40/YVTN repeat-like)|interpro:IPR001806(Ras GTPase)|interpro:IPR005225(Small GTP-binding protein)|interpro:IPR008271(Serine/threonine protein kinase, active site)|interpro:IPR020859|interpro:IPR017441(Protein kinase ATP binding, conserved site)|interpro:IPR000719(Protein kinase, core)|interpro:IPR013684(Mir…	interpro:IPR018698|interpro:IPR008858(TROVE)|interpro:IPR002035(von Willebrand factor, type A)|go:"GO:0006383"(transcription from RNA polymerase III promoter)|go:"GO:0003723"(RNA binding)|go:"GO:0030529"(ribonucleoprotein complex)|go:"GO:0005737"(cytoplasm)|go:"GO:0005634"(nucleus)|go:"GO:0060271"(cilium morphogenesis)|go:"GO:0046872"(metal ion binding)|ensembl:ENST00000400968|ensembl:ENST0000036…	-	-	-	figure legend:1 A/B/D, Supplementary Table 1.|dataset:Neurodegeneration - Publications depicting interactions involved in neurodegenerative diseases.|dataset:Parkinsons - Interactions investigated in the context of Parkinsons disease|full coverage:Only protein-protein interactions|curation depth:imex curation	taxid:9606(human-293)|taxid:9606(Homo sapiens transformed primary embryonal kidney cells)	-	2014-04-16	2014-08-04	FALSE	tandem tag:c-c	-	-	-	psi-mi:"MI:0102"(sequence tag identification)	psi-mi:"MI:0102"(sequence tag identification)	yes	no	no
Q5S007	P10636-4	intact:EBI-5323863|uniprotkb:Q8NCX9|uniprotkb:Q6ZS50|uniprotkb:A6NJU2	intact:EBI-8804019	psi-mi:lrrk2_human(display_long)|uniprotkb:LRRK2(gene name)|psi-mi:LRRK2(display_short)|uniprotkb:PARK8(gene name synonym)|uniprotkb:Dardarin(gene name synonym)	psi-mi:p10636-4(display_long)|uniprotkb:MAPT(gene name)|psi-mi:MAPT(display_short)|uniprotkb:MAPTL(gene name synonym)|uniprotkb:MTBT1(gene name synonym)|uniprotkb:TAU(gene name synonym)|uniprotkb:Neurofibrillary tangle protein(gene name synonym)|uniprotkb:Paired helical filament-tau(gene name synonym)	psi-mi:"MI:0424"(protein kinase assay)	Bailey et al. (2013)	24113872	taxid:9606(human)|taxid:9606(Homo sapiens)	taxid:9606(human)|taxid:9606(Homo sapiens)	psi-mi:"MI:0217"(phosphorylation reaction)	psi-mi:"MI:0469"(IntAct)	intact:EBI-8804004|imex:IM-21733-4	intact-miscore:0.44	-	psi-mi:"MI:0501"(enzyme)	psi-mi:"MI:0502"(enzyme target)	psi-mi:"MI:0497"(neutral component)	psi-mi:"MI:0497"(neutral component)	psi-mi:"MI:0326"(protein)	psi-mi:"MI:0326"(protein)	interpro:IPR025875|interpro:IPR017986|interpro:IPR001680(WD40 repeat)|interpro:IPR015943(WD40/YVTN repeat-like)|interpro:IPR001806(Ras GTPase)|interpro:IPR005225(Small GTP-binding protein)|interpro:IPR008271(Serine/threonine protein kinase, active site)|interpro:IPR020859|interpro:IPR017441(Protein kinase ATP binding, conserved site)|interpro:IPR000719(Protein kinase, core)|interpro:IPR013684(Mir…	intact:EBI-366182(isoform-parent)	go:"GO:0006468"(protein phosphorylation)|go:"GO:0004672"(protein kinase activity)	-	-	figure legend:Fig 1B-2, Supp fig 1.|comment:Tau = 1N3R|dataset:Neurodegeneration - Publications depicting interactions involved in neurodegenerative diseases.|dataset:Parkinsons - Interactions investigated in the context of Parkinsons disease|dataset:Alzheimers - Interactions investigated in the context of Alzheimers disease|full coverage:Only protein-protein interactions|curation depth:imex cura…	taxid:-1(in vitro)|taxid:-1(In vitro)	-	2013-10-21	2013-11-28	FALSE	glutathione s tranferase tag:?-?|mutation:2019-2019|sufficient binding region:970-2527	-	-	-	psi-mi:"MI:0821"(molecular weight estimation by autoradiography)	psi-mi:"MI:0821"(molecular weight estimation by autoradiography)	yes	yes	yes
Q5S007	P10636-7	intact:EBI-5323863|uniprotkb:Q8NCX9|uniprotkb:Q6ZS50|uniprotkb:A6NJU2	intact:EBI-6926270|intact:EBI-7416286|intact:EBI-7416419|intact:EBI-7416263|intact:EBI-7416148|intact:EBI-7416026|intact:EBI-7416191|intact:EBI-7416343|intact:MINT-1915830|intact:EBI-7416105	psi-mi:lrrk2_human(display_long)|uniprotkb:LRRK2(gene name)|psi-mi:LRRK2(display_short)|uniprotkb:PARK8(gene name synonym)|uniprotkb:Dardarin(gene name synonym)	psi-mi:p10636-7(display_long)|uniprotkb:MAPT(gene name)|psi-mi:MAPT(display_short)|uniprotkb:MAPTL(gene name synonym)|uniprotkb:MTBT1(gene name synonym)|uniprotkb:TAU(gene name synonym)|uniprotkb:Neurofibrillary tangle protein(gene name synonym)|uniprotkb:Paired helical filament-tau(gene name synonym)	psi-mi:"MI:0424"(protein kinase assay)	Bailey et al. (2013)	24113872	taxid:9606(human)|taxid:9606(Homo sapiens)	taxid:9606(human)|taxid:9606(Homo sapiens)	psi-mi:"MI:0217"(phosphorylation reaction)	psi-mi:"MI:0469"(IntAct)	intact:EBI-8804033|imex:IM-21733-5	intact-miscore:0.44	-	psi-mi:"MI:0501"(enzyme)	psi-mi:"MI:0502"(enzyme target)	psi-mi:"MI:0497"(neutral component)	psi-mi:"MI:0497"(neutral component)	psi-mi:"MI:0326"(protein)	psi-mi:"MI:0326"(protein)	interpro:IPR025875|interpro:IPR017986|interpro:IPR001680(WD40 repeat)|interpro:IPR015943(WD40/YVTN repeat-like)|interpro:IPR001806(Ras GTPase)|interpro:IPR005225(Small GTP-binding protein)|interpro:IPR008271(Serine/threonine protein kinase, active site)|interpro:IPR020859|interpro:IPR017441(Protein kinase ATP binding, conserved site)|interpro:IPR000719(Protein kinase, core)|interpro:IPR013684(Mir…	intact:EBI-366182(isoform-parent)	go:"GO:0006468"(protein phosphorylation)|go:"GO:0004672"(protein kinase activity)	-	-	figure legend:Fig 1B-3, Supp Fig 1.|comment:Tau = 1N4R|dataset:Neurodegeneration - Publications depicting interactions involved in neurodegenerative diseases.|dataset:Parkinsons - Interactions investigated in the context of Parkinsons disease|dataset:Alzheimers - Interactions investigated in the context of Alzheimers disease|full coverage:Only protein-protein interactions|curation depth:imex cura…	taxid:-1(in vitro)|taxid:-1(In vitro)	-	2013-10-21	2013-10-21	FALSE	glutathione s tranferase tag:?-?|mutation:2019-2019|sufficient binding region:970-2527	-	-	-	psi-mi:"MI:0821"(molecular weight estimation by autoradiography)	psi-mi:"MI:0821"(molecular weight estimation by autoradiography)	yes	yes	yes
Q5S007	P10636-8	intact:EBI-5323863|uniprotkb:Q8NCX9|uniprotkb:Q6ZS50|uniprotkb:A6NJU2	intact:EBI-366233|intact:EBI-7637861|intact:EBI-7470111|intact:EBI-7638049|intact:EBI-7470243|intact:EBI-7470185|intact:EBI-7470156|intact:EBI-7638329|intact:EBI-7637965|intact:EBI-7470086|intact:EBI-7961077|intact:EBI-7638364|intact:EBI-7638230|intact:EBI-7638125|intact:EBI-7638179|intact:EBI-7470384|intact:MINT-134477|intact:EBI-7470331	psi-mi:lrrk2_human(display_long)|uniprotkb:LRRK2(gene name)|psi-mi:LRRK2(display_short)|uniprotkb:PARK8(gene name synonym)|uniprotkb:Dardarin(gene name synonym)	psi-mi:p10636-8(display_long)|uniprotkb:Tau-4(isoform synonym)|uniprotkb:MAPT(gene name)|psi-mi:MAPT(display_short)|uniprotkb:MAPTL(gene name synonym)|uniprotkb:MTBT1(gene name synonym)|uniprotkb:TAU(gene name synonym)|uniprotkb:Neurofibrillary tangle protein(gene name synonym)|uniprotkb:Paired helical filament-tau(gene name synonym)	psi-mi:"MI:0424"(protein kinase assay)	Kawakami et al. (2012)	22303461	taxid:9606(human)|taxid:9606(Homo sapiens)	taxid:9606(human)|taxid:9606(Homo sapiens)	psi-mi:"MI:0217"(phosphorylation reaction)	psi-mi:"MI:0469"(IntAct)	intact:EBI-6512211|imex:IM-18692-8	intact-miscore:0.68	-	psi-mi:"MI:0499"(unspecified role)	psi-mi:"MI:0499"(unspecified role)	psi-mi:"MI:0496"(bait)	psi-mi:"MI:0498"(prey)	psi-mi:"MI:0326"(protein)	psi-mi:"MI:0326"(protein)	interpro:IPR025875|interpro:IPR017986|interpro:IPR001680(WD40 repeat)|interpro:IPR015943(WD40/YVTN repeat-like)|interpro:IPR001806(Ras GTPase)|interpro:IPR005225(Small GTP-binding protein)|interpro:IPR008271(Serine/threonine protein kinase, active site)|interpro:IPR020859|interpro:IPR017441(Protein kinase ATP binding, conserved site)|interpro:IPR000719(Protein kinase, core)|interpro:IPR013684(Mir…	intact:EBI-366182(tau_human)	go:"GO:0004672"(protein kinase activity)|go:"GO:0006468"(protein phosphorylation)	-	-	figure legend:5A|comment:GST-LRRK2 was expressed in Baculovirus|comment:32P-phosphorylated tau was detected only in the LRRK2-unbound supernatant.|agonist:tubulin|dataset:Neurodegeneration - Publications depicting interactions involved in neurodegenerative diseases.|dataset:Parkinsons - Interactions investigated in the context of Parkinsons disease|full coverage:Only protein-protein interactions|…	taxid:-1(in vitro)|taxid:-1(In vitro)	-	2013-02-12	2013-03-04	FALSE	sufficient binding region:970-2527|glutathione s tranferase tag:n-n	-	-	-	psi-mi:"MI:0821"(molecular weight estimation by autoradiography)	psi-mi:"MI:0821"(molecular weight estimation by autoradiography)	yes	no	yes
Q5S007	P10636-8	intact:EBI-5323863|uniprotkb:Q8NCX9|uniprotkb:Q6ZS50|uniprotkb:A6NJU2	intact:EBI-366233|intact:EBI-7637861|intact:EBI-7470111|intact:EBI-7638049|intact:EBI-7470243|intact:EBI-7470185|intact:EBI-7470156|intact:EBI-7638329|intact:EBI-7637965|intact:EBI-7470086|intact:EBI-7961077|intact:EBI-7638364|intact:EBI-7638230|intact:EBI-7638125|intact:EBI-7638179|intact:EBI-7470384|intact:MINT-134477|intact:EBI-7470331	psi-mi:lrrk2_human(display_long)|uniprotkb:LRRK2(gene name)|psi-mi:LRRK2(display_short)|uniprotkb:PARK8(gene name synonym)|uniprotkb:Dardarin(gene name synonym)	psi-mi:p10636-8(display_long)|uniprotkb:Tau-4(isoform synonym)|uniprotkb:MAPT(gene name)|psi-mi:MAPT(display_short)|uniprotkb:MAPTL(gene name synonym)|uniprotkb:MTBT1(gene name synonym)|uniprotkb:TAU(gene name synonym)|uniprotkb:Neurofibrillary tangle protein(gene name synonym)|uniprotkb:Paired helical filament-tau(gene name synonym)	psi-mi:"MI:0424"(protein kinase assay)	Bailey et al. (2013)	24113872	taxid:9606(human)|taxid:9606(Homo sapiens)	taxid:9606(human)|taxid:9606(Homo sapiens)	psi-mi:"MI:0217"(phosphorylation reaction)	psi-mi:"MI:0469"(IntAct)	intact:EBI-8804229|imex:IM-21733-9	intact-miscore:0.68	-	psi-mi:"MI:0501"(enzyme)	psi-mi:"MI:0502"(enzyme target)	psi-mi:"MI:0497"(neutral component)	psi-mi:"MI:0497"(neutral component)	psi-mi:"MI:0326"(protein)	psi-mi:"MI:0326"(protein)	interpro:IPR025875|interpro:IPR017986|interpro:IPR001680(WD40 repeat)|interpro:IPR015943(WD40/YVTN repeat-like)|interpro:IPR001806(Ras GTPase)|interpro:IPR005225(Small GTP-binding protein)|interpro:IPR008271(Serine/threonine protein kinase, active site)|interpro:IPR020859|interpro:IPR017441(Protein kinase ATP binding, conserved site)|interpro:IPR000719(Protein kinase, core)|interpro:IPR013684(Mir…	intact:EBI-366182(tau_human)	go:"GO:0006468"(protein phosphorylation)|go:"GO:0004672"(protein kinase activity)	-	-	figure legend:Fig 2C|comment:Tau = 2N4R|kinetic_conditions:"The Km of WT and G2019S LRRK2 for the Tau-A peptide was determined to be ~170 ??M. The V max of tau phosphorylation by G2019S LRRK2 was ~threefold greater than that of WT LRRK2 (10738 and 3739 relative values)."|dataset:Neurodegeneration - Publications depicting interactions involved in neurodegenerative diseases.|dataset:Parkinsons - In…	taxid:-1(in vitro)|taxid:-1(In vitro)	-	2013-10-21	2013-11-28	FALSE	glutathione s tranferase tag:?-?|mutation increasing interaction rate:2019-2019|sufficient binding region:970-2527	mutation disrupting interaction rate:149-149|mutation decreasing interaction rate:153-153|sufficient binding region:140-163	-	-	psi-mi:"MI:0821"(molecular weight estimation by autoradiography)	psi-mi:"MI:0821"(molecular weight estimation by autoradiography)	yes	yes	yes
Q5S007	P10719	intact:EBI-5323863|uniprotkb:Q8NCX9|uniprotkb:Q6ZS50|uniprotkb:A6NJU2	intact:EBI-916266|uniprotkb:Q499W0	psi-mi:lrrk2_human(display_long)|uniprotkb:LRRK2(gene name)|psi-mi:LRRK2(display_short)|uniprotkb:PARK8(gene name synonym)|uniprotkb:Dardarin(gene name synonym)	psi-mi:atpb_rat(display_long)|uniprotkb:Atp5b(gene name)|psi-mi:Atp5b(display_short)	psi-mi:"MI:0096"(pull down)	Piccoli et al. (2014)	24687852	taxid:9606(human)|taxid:9606(Homo sapiens)	taxid:10116(rat)|taxid:10116("Rattus norvegicus (Rat)")	psi-mi:"MI:0914"(association)	psi-mi:"MI:0469"(IntAct)	intact:EBI-6665350|imex:IM-20537-1	intact-miscore:0.35	psi-mi:"MI:1060"(spoke expansion)	psi-mi:"MI:0499"(unspecified role)	psi-mi:"MI:0499"(unspecified role)	psi-mi:"MI:0496"(bait)	psi-mi:"MI:0498"(prey)	psi-mi:"MI:0326"(protein)	psi-mi:"MI:0326"(protein)	interpro:IPR025875|interpro:IPR017986|interpro:IPR001680(WD40 repeat)|interpro:IPR015943(WD40/YVTN repeat-like)|interpro:IPR001806(Ras GTPase)|interpro:IPR005225(Small GTP-binding protein)|interpro:IPR008271(Serine/threonine protein kinase, active site)|interpro:IPR020859|interpro:IPR017441(Protein kinase ATP binding, conserved site)|interpro:IPR000719(Protein kinase, core)|interpro:IPR013684(Mir…	interpro:IPR005722(ATPase, F1 complex, beta subunit)|interpro:IPR024034|interpro:IPR000194(ATPase, F1/V1/A1 complex, alpha/beta subunit, nucleotide-binding)|interpro:IPR004100(ATPase, F1/V1/A1 complex, alpha/beta subunit, N-terminal)|interpro:IPR000793(ATPase, F1/V1/A1 complex, alpha/beta subunit, C-terminal)|interpro:IPR003593(AAA+ ATPase, core)|interpro:IPR020003|interpro:IPR027417|rcsb pdb:2F4…	-	-	-	figure legend:table 1|dataset:Neurodegeneration - Publications depicting interactions involved in neurodegenerative diseases.|dataset:Parkinsons - Interactions investigated in the context of Parkinsons disease|full coverage:Only protein-protein interactions|curation depth:imex curation	taxid:-1(in vitro)|taxid:-1(In vitro)	-	2013-05-08	2013-11-11	FALSE	glutathione s tranferase tag:n-n|sufficient binding region:2124-2527(IPR017986)	-	-	-	psi-mi:"MI:0102"(sequence tag identification)	psi-mi:"MI:0102"(sequence tag identification)	yes	no	yes
Q5S007	P11142	intact:EBI-5323863|uniprotkb:Q8NCX9|uniprotkb:Q6ZS50|uniprotkb:A6NJU2	intact:EBI-351896|uniprotkb:Q9H3R6	psi-mi:lrrk2_human(display_long)|uniprotkb:LRRK2(gene name)|psi-mi:LRRK2(display_short)|uniprotkb:PARK8(gene name synonym)|uniprotkb:Dardarin(gene name synonym)	psi-mi:hsp7c_human(display_long)|uniprotkb:HSPA8(gene name)|psi-mi:HSPA8(display_short)|uniprotkb:HSC70(gene name synonym)|uniprotkb:HSP73(gene name synonym)|uniprotkb:HSPA10(gene name synonym)|uniprotkb:Heat shock 70 kDa protein 8(gene name synonym)|uniprotkb:Lipopolysaccharide-associated protein 1(gene name synonym)	psi-mi:"MI:0007"(anti tag coimmunoprecipitation)	Beilina et al. (2014)	24510904	taxid:9606(human)|taxid:9606(Homo sapiens)	taxid:9606(human)|taxid:9606(Homo sapiens)	psi-mi:"MI:0914"(association)	psi-mi:"MI:0469"(IntAct)	intact:EBI-9247810|imex:IM-22223-56	intact-miscore:0.74	psi-mi:"MI:1060"(spoke expansion)	psi-mi:"MI:0499"(unspecified role)	psi-mi:"MI:0499"(unspecified role)	psi-mi:"MI:0496"(bait)	psi-mi:"MI:0498"(prey)	psi-mi:"MI:0326"(protein)	psi-mi:"MI:0326"(protein)	interpro:IPR025875|interpro:IPR017986|interpro:IPR001680(WD40 repeat)|interpro:IPR015943(WD40/YVTN repeat-like)|interpro:IPR001806(Ras GTPase)|interpro:IPR005225(Small GTP-binding protein)|interpro:IPR008271(Serine/threonine protein kinase, active site)|interpro:IPR020859|interpro:IPR017441(Protein kinase ATP binding, conserved site)|interpro:IPR000719(Protein kinase, core)|interpro:IPR013684(Mir…	interpro:IPR029048|interpro:IPR029047|interpro:IPR013126(Heat shock protein 70)|interpro:IPR018181|rcsb pdb:4HWI|rcsb pdb:4H5W|rcsb pdb:4H5V|rcsb pdb:4H5T|rcsb pdb:4H5R|rcsb pdb:4H5N|rcsb pdb:3M3Z|rcsb pdb:3LDQ|rcsb pdb:3FZM|rcsb pdb:3FZL|rcsb pdb:3FZK|rcsb pdb:3FZH|rcsb pdb:3FZF|rcsb pdb:3ESK|rcsb pdb:3AGZ|rcsb pdb:3AGY|go:"GO:0016032"(viral process)|go:"GO:0070062"(extracellular vesicular exoso…	-	-	-	figure legend:Supp 2A/C/F|comment:"LRRK2-IN-1- a selective kinase inhibitor, appeared to reduce binding for some LRRK2 mutants (R1441C and Y1699C), but increase binding for others (T1348N, G2019S, K1906M and Wild type)."|dataset:Parkinsons - Interactions investigated in the context of Parkinsons disease|dataset:Neurodegeneration - Publications depicting interactions involved in neurodegenerative …	taxid:9606(human-293ft)|taxid:9606(Homo sapiens HEK293FT cell line)	-	2014-02-12	2014-02-27	FALSE	flag tag:n-n|mutation increasing interaction:1906-1906|mutation increasing interaction:1906-1906	-	-	-	psi-mi:"MI:0113"(western blot)	psi-mi:"MI:0113"(western blot)	yes	yes	no
Q5S007	P11142	intact:EBI-5323863|uniprotkb:Q8NCX9|uniprotkb:Q6ZS50|uniprotkb:A6NJU2	intact:EBI-351896|uniprotkb:Q9H3R6	psi-mi:lrrk2_human(display_long)|uniprotkb:LRRK2(gene name)|psi-mi:LRRK2(display_short)|uniprotkb:PARK8(gene name synonym)|uniprotkb:Dardarin(gene name synonym)	psi-mi:hsp7c_human(display_long)|uniprotkb:HSPA8(gene name)|psi-mi:HSPA8(display_short)|uniprotkb:HSC70(gene name synonym)|uniprotkb:HSP73(gene name synonym)|uniprotkb:HSPA10(gene name synonym)|uniprotkb:Heat shock 70 kDa protein 8(gene name synonym)|uniprotkb:Lipopolysaccharide-associated protein 1(gene name synonym)	psi-mi:"MI:0007"(anti tag coimmunoprecipitation)	Reyniers et al. (2014)	24947832	taxid:9606(human)|taxid:9606(Homo sapiens)	taxid:9606(human)|taxid:9606(Homo sapiens)	psi-mi:"MI:0914"(association)	psi-mi:"MI:0469"(IntAct)	intact:EBI-9657383|imex:IM-22653-5	intact-miscore:0.74	psi-mi:"MI:1060"(spoke expansion)	psi-mi:"MI:0499"(unspecified role)	psi-mi:"MI:0499"(unspecified role)	psi-mi:"MI:0496"(bait)	psi-mi:"MI:0498"(prey)	psi-mi:"MI:0326"(protein)	psi-mi:"MI:0326"(protein)	interpro:IPR025875|interpro:IPR017986|interpro:IPR001680(WD40 repeat)|interpro:IPR015943(WD40/YVTN repeat-like)|interpro:IPR001806(Ras GTPase)|interpro:IPR005225(Small GTP-binding protein)|interpro:IPR008271(Serine/threonine protein kinase, active site)|interpro:IPR020859|interpro:IPR017441(Protein kinase ATP binding, conserved site)|interpro:IPR000719(Protein kinase, core)|interpro:IPR013684(Mir…	interpro:IPR029048|interpro:IPR029047|interpro:IPR013126(Heat shock protein 70)|interpro:IPR018181|rcsb pdb:4HWI|rcsb pdb:4H5W|rcsb pdb:4H5V|rcsb pdb:4H5T|rcsb pdb:4H5R|rcsb pdb:4H5N|rcsb pdb:3M3Z|rcsb pdb:3LDQ|rcsb pdb:3FZM|rcsb pdb:3FZL|rcsb pdb:3FZK|rcsb pdb:3FZH|rcsb pdb:3FZF|rcsb pdb:3ESK|rcsb pdb:3AGZ|rcsb pdb:3AGY|go:"GO:0016032"(viral process)|go:"GO:0070062"(extracellular vesicular exoso…	-	-	-	figure legend:2c|dataset:Neurodegeneration - Publications depicting interactions involved in neurodegenerative diseases.|dataset:Parkinsons - Interactions investigated in the context of Parkinsons disease|curation depth:imex curation	taxid:9606(human-293t)|taxid:9606(Homo sapiens 293 cells transformed with SV40 large T antigen)	-	2014-06-19	2014-07-15	FALSE	flag tag:n-n	-	-	-	psi-mi:"MI:0113"(western blot)	psi-mi:"MI:0113"(western blot)	yes	no	no
Q5S007	P11142	intact:EBI-5323863|uniprotkb:Q8NCX9|uniprotkb:Q6ZS50|uniprotkb:A6NJU2	intact:EBI-351896|uniprotkb:Q9H3R6	psi-mi:lrrk2_human(display_long)|uniprotkb:LRRK2(gene name)|psi-mi:LRRK2(display_short)|uniprotkb:PARK8(gene name synonym)|uniprotkb:Dardarin(gene name synonym)	psi-mi:hsp7c_human(display_long)|uniprotkb:HSPA8(gene name)|psi-mi:HSPA8(display_short)|uniprotkb:HSC70(gene name synonym)|uniprotkb:HSP73(gene name synonym)|uniprotkb:HSPA10(gene name synonym)|uniprotkb:Heat shock 70 kDa protein 8(gene name synonym)|uniprotkb:Lipopolysaccharide-associated protein 1(gene name synonym)	psi-mi:"MI:0007"(anti tag coimmunoprecipitation)	Orenstein et al. (2013)	23455607	taxid:9606(human)|taxid:9606(Homo sapiens)	taxid:9606(human)|taxid:9606(Homo sapiens)	psi-mi:"MI:0915"(physical association)	psi-mi:"MI:0469"(IntAct)	intact:EBI-6596425|imex:IM-18731-2	intact-miscore:0.74	-	psi-mi:"MI:0499"(unspecified role)	psi-mi:"MI:0499"(unspecified role)	psi-mi:"MI:0496"(bait)	psi-mi:"MI:0498"(prey)	psi-mi:"MI:0326"(protein)	psi-mi:"MI:0326"(protein)	interpro:IPR025875|interpro:IPR017986|interpro:IPR001680(WD40 repeat)|interpro:IPR015943(WD40/YVTN repeat-like)|interpro:IPR001806(Ras GTPase)|interpro:IPR005225(Small GTP-binding protein)|interpro:IPR008271(Serine/threonine protein kinase, active site)|interpro:IPR020859|interpro:IPR017441(Protein kinase ATP binding, conserved site)|interpro:IPR000719(Protein kinase, core)|interpro:IPR013684(Mir…	interpro:IPR029048|interpro:IPR029047|interpro:IPR013126(Heat shock protein 70)|interpro:IPR018181|rcsb pdb:4HWI|rcsb pdb:4H5W|rcsb pdb:4H5V|rcsb pdb:4H5T|rcsb pdb:4H5R|rcsb pdb:4H5N|rcsb pdb:3M3Z|rcsb pdb:3LDQ|rcsb pdb:3FZM|rcsb pdb:3FZL|rcsb pdb:3FZK|rcsb pdb:3FZH|rcsb pdb:3FZF|rcsb pdb:3ESK|rcsb pdb:3AGZ|rcsb pdb:3AGY|go:"GO:0016032"(viral process)|go:"GO:0070062"(extracellular vesicular exoso…	-	-	-	figure legend:5D|comment:"The absence of the CMA (chaperone-mediated autophagy) targeting motif M3 (QIRDK) markedly reduced the amount of hsc70 recovered."|dataset:Neurodegeneration - Publications depicting interactions involved in neurodegenerative diseases.|dataset:Parkinsons - Interactions investigated in the context of Parkinsons disease|full coverage:Only protein-protein interactions|curatio…	taxid:9606(human-293)|taxid:9606(Homo sapiens transformed primary embryonal kidney cells)	-	2013-03-28	2013-05-08	FALSE	myc tag:n-n|sufficient binding region:1329-2219	-	-	-	psi-mi:"MI:0113"(western blot)	psi-mi:"MI:0113"(western blot)	yes	no	yes
Q5S007	P11142	intact:EBI-5323863|uniprotkb:Q8NCX9|uniprotkb:Q6ZS50|uniprotkb:A6NJU2	intact:EBI-351896|uniprotkb:Q9H3R6	psi-mi:lrrk2_human(display_long)|uniprotkb:LRRK2(gene name)|psi-mi:LRRK2(display_short)|uniprotkb:PARK8(gene name synonym)|uniprotkb:Dardarin(gene name synonym)	psi-mi:hsp7c_human(display_long)|uniprotkb:HSPA8(gene name)|psi-mi:HSPA8(display_short)|uniprotkb:HSC70(gene name synonym)|uniprotkb:HSP73(gene name synonym)|uniprotkb:HSPA10(gene name synonym)|uniprotkb:Heat shock 70 kDa protein 8(gene name synonym)|uniprotkb:Lipopolysaccharide-associated protein 1(gene name synonym)	psi-mi:"MI:0007"(anti tag coimmunoprecipitation)	Orenstein et al. (2013)	23455607	taxid:9606(human)|taxid:9606(Homo sapiens)	taxid:9606(human)|taxid:9606(Homo sapiens)	psi-mi:"MI:0915"(physical association)	psi-mi:"MI:0469"(IntAct)	intact:EBI-6596443|imex:IM-18731-3	intact-miscore:0.74	-	psi-mi:"MI:0499"(unspecified role)	psi-mi:"MI:0499"(unspecified role)	psi-mi:"MI:0496"(bait)	psi-mi:"MI:0498"(prey)	psi-mi:"MI:0326"(protein)	psi-mi:"MI:0326"(protein)	interpro:IPR025875|interpro:IPR017986|interpro:IPR001680(WD40 repeat)|interpro:IPR015943(WD40/YVTN repeat-like)|interpro:IPR001806(Ras GTPase)|interpro:IPR005225(Small GTP-binding protein)|interpro:IPR008271(Serine/threonine protein kinase, active site)|interpro:IPR020859|interpro:IPR017441(Protein kinase ATP binding, conserved site)|interpro:IPR000719(Protein kinase, core)|interpro:IPR013684(Mir…	interpro:IPR029048|interpro:IPR029047|interpro:IPR013126(Heat shock protein 70)|interpro:IPR018181|rcsb pdb:4HWI|rcsb pdb:4H5W|rcsb pdb:4H5V|rcsb pdb:4H5T|rcsb pdb:4H5R|rcsb pdb:4H5N|rcsb pdb:3M3Z|rcsb pdb:3LDQ|rcsb pdb:3FZM|rcsb pdb:3FZL|rcsb pdb:3FZK|rcsb pdb:3FZH|rcsb pdb:3FZF|rcsb pdb:3ESK|rcsb pdb:3AGZ|rcsb pdb:3AGY|go:"GO:0016032"(viral process)|go:"GO:0070062"(extracellular vesicular exoso…	-	-	-	figure legend:5Di|comment:"The absence of the CMA (chaperone-mediated autophagy) targeting motif M3 (QIRDK) in LRRK2 markedly reduced the amount of hsc70 recovered."|dataset:Neurodegeneration - Publications depicting interactions involved in neurodegenerative diseases.|dataset:Parkinsons - Interactions investigated in the context of Parkinsons disease|full coverage:Only protein-protein interactio…	taxid:9606(human-293)|taxid:9606(Homo sapiens transformed primary embryonal kidney cells)	-	2013-03-28	2013-05-07	FALSE	green fluorescent protein tag:n-n|sufficient binding region:1333-1516	-	-	-	psi-mi:"MI:0113"(western blot)	psi-mi:"MI:0113"(western blot)	yes	no	yes
Q5S007	P11142	intact:EBI-5323863|uniprotkb:Q8NCX9|uniprotkb:Q6ZS50|uniprotkb:A6NJU2	intact:EBI-351896|uniprotkb:Q9H3R6	psi-mi:lrrk2_human(display_long)|uniprotkb:LRRK2(gene name)|psi-mi:LRRK2(display_short)|uniprotkb:PARK8(gene name synonym)|uniprotkb:Dardarin(gene name synonym)	psi-mi:hsp7c_human(display_long)|uniprotkb:HSPA8(gene name)|psi-mi:HSPA8(display_short)|uniprotkb:HSC70(gene name synonym)|uniprotkb:HSP73(gene name synonym)|uniprotkb:HSPA10(gene name synonym)|uniprotkb:Heat shock 70 kDa protein 8(gene name synonym)|uniprotkb:Lipopolysaccharide-associated protein 1(gene name synonym)	psi-mi:"MI:0007"(anti tag coimmunoprecipitation)	D?ñchsel et al. (2007)	17400507	taxid:9606(human)|taxid:9606(Homo sapiens)	taxid:9606(human)|taxid:9606(Homo sapiens)	psi-mi:"MI:0914"(association)	psi-mi:"MI:0469"(IntAct)	intact:EBI-6511795|imex:IM-18663-1	intact-miscore:0.74	psi-mi:"MI:1060"(spoke expansion)	psi-mi:"MI:0499"(unspecified role)	psi-mi:"MI:0499"(unspecified role)	psi-mi:"MI:0496"(bait)	psi-mi:"MI:0498"(prey)	psi-mi:"MI:0326"(protein)	psi-mi:"MI:0326"(protein)	interpro:IPR025875|interpro:IPR017986|interpro:IPR001680(WD40 repeat)|interpro:IPR015943(WD40/YVTN repeat-like)|interpro:IPR001806(Ras GTPase)|interpro:IPR005225(Small GTP-binding protein)|interpro:IPR008271(Serine/threonine protein kinase, active site)|interpro:IPR020859|interpro:IPR017441(Protein kinase ATP binding, conserved site)|interpro:IPR000719(Protein kinase, core)|interpro:IPR013684(Mir…	interpro:IPR029048|interpro:IPR029047|interpro:IPR013126(Heat shock protein 70)|interpro:IPR018181|rcsb pdb:4HWI|rcsb pdb:4H5W|rcsb pdb:4H5V|rcsb pdb:4H5T|rcsb pdb:4H5R|rcsb pdb:4H5N|rcsb pdb:3M3Z|rcsb pdb:3LDQ|rcsb pdb:3FZM|rcsb pdb:3FZL|rcsb pdb:3FZK|rcsb pdb:3FZH|rcsb pdb:3FZF|rcsb pdb:3ESK|rcsb pdb:3AGZ|rcsb pdb:3AGY|go:"GO:0016032"(viral process)|go:"GO:0070062"(extracellular vesicular exoso…	-	-	-	figure legend:Table 1, Figure 1|comment:"Four additional protein bands were identified as either full-length or amino-truncated species of Lrrk2-V5 protein -with the approximate molecular sizes of (280KDa) 200KDa, 170KDa and 100KDa."|dataset:Neurodegeneration - Publications depicting interactions involved in neurodegenerative diseases.|dataset:Parkinsons - Interactions investigated in the context…	taxid:9606(human-293t)|taxid:9606(Homo sapiens 293 cells transformed with SV40 large T antigen)	-	2013-02-11	2013-02-11	FALSE	v5 tag:?-?	-	-	-	psi-mi:"MI:0102"(sequence tag identification)	psi-mi:"MI:0102"(sequence tag identification)	yes	no	no
Q5S007	P11216	intact:EBI-5323863|uniprotkb:Q8NCX9|uniprotkb:Q6ZS50|uniprotkb:A6NJU2	intact:EBI-1047231|uniprotkb:Q9NPX8|uniprotkb:Q96AK1	psi-mi:lrrk2_human(display_long)|uniprotkb:LRRK2(gene name)|psi-mi:LRRK2(display_short)|uniprotkb:PARK8(gene name synonym)|uniprotkb:Dardarin(gene name synonym)	psi-mi:pygb_human(display_long)|uniprotkb:PYGB(gene name)|psi-mi:PYGB(display_short)	psi-mi:"MI:0676"(tandem affinity purification)	Martin et al. (2014)	24725412	taxid:9606(human)|taxid:9606(Homo sapiens)	taxid:9606(human)|taxid:9606(Homo sapiens)	psi-mi:"MI:0914"(association)	psi-mi:"MI:0469"(IntAct)	intact:EBI-9515510|imex:IM-22527-1	intact-miscore:0.35	psi-mi:"MI:1060"(spoke expansion)	psi-mi:"MI:0499"(unspecified role)	psi-mi:"MI:0499"(unspecified role)	psi-mi:"MI:0496"(bait)	psi-mi:"MI:0498"(prey)	psi-mi:"MI:0326"(protein)	psi-mi:"MI:0326"(protein)	interpro:IPR025875|interpro:IPR017986|interpro:IPR001680(WD40 repeat)|interpro:IPR015943(WD40/YVTN repeat-like)|interpro:IPR001806(Ras GTPase)|interpro:IPR005225(Small GTP-binding protein)|interpro:IPR008271(Serine/threonine protein kinase, active site)|interpro:IPR020859|interpro:IPR017441(Protein kinase ATP binding, conserved site)|interpro:IPR000719(Protein kinase, core)|interpro:IPR013684(Mir…	interpro:IPR000811(Glycosyl transferase, family 35)|interpro:IPR011833(Glycogen/starch/alpha-glucan phosphorylase)|go:"GO:0005980"(glycogen catabolic process)|go:"GO:0006006"(glucose metabolic process)|go:"GO:0030170"(pyridoxal phosphate binding)|go:"GO:0008184"(glycogen phosphorylase activity)|go:"GO:0005737"(cytoplasm)|go:"GO:0044281"(small molecule metabolic process)|go:"GO:0005975"(carbohydra…	-	-	-	figure legend:1 A/B/D, Supplementary Table 1.|dataset:Neurodegeneration - Publications depicting interactions involved in neurodegenerative diseases.|dataset:Parkinsons - Interactions investigated in the context of Parkinsons disease|full coverage:Only protein-protein interactions|curation depth:imex curation	taxid:9606(human-293)|taxid:9606(Homo sapiens transformed primary embryonal kidney cells)	-	2014-04-16	2014-08-04	FALSE	tandem tag:c-c	-	-	-	psi-mi:"MI:0102"(sequence tag identification)	psi-mi:"MI:0102"(sequence tag identification)	yes	no	no
Q5S007	P11308	intact:EBI-5323863|uniprotkb:Q8NCX9|uniprotkb:Q6ZS50|uniprotkb:A6NJU2	intact:EBI-79704|uniprotkb:Q8IXK9|uniprotkb:Q6XXX5|uniprotkb:Q6XXX4|uniprotkb:Q16113|uniprotkb:B4E0T4|uniprotkb:B4DTW5	psi-mi:lrrk2_human(display_long)|uniprotkb:LRRK2(gene name)|psi-mi:LRRK2(display_short)|uniprotkb:PARK8(gene name synonym)|uniprotkb:Dardarin(gene name synonym)	psi-mi:erg_human(display_long)|uniprotkb:ERG(gene name)|psi-mi:ERG(display_short)|uniprotkb:Transforming protein ERG(gene name synonym)	psi-mi:"MI:0089"(protein array)	Reyniers et al. (2014)	24947832	taxid:9606(human)|taxid:9606(Homo sapiens)	taxid:9606(human)|taxid:9606(Homo sapiens)	psi-mi:"MI:0407"(direct interaction)	psi-mi:"MI:0469"(IntAct)	intact:EBI-9659773|imex:IM-22653-60	intact-miscore:0.44	-	psi-mi:"MI:0499"(unspecified role)	psi-mi:"MI:0499"(unspecified role)	psi-mi:"MI:0498"(prey)	psi-mi:"MI:0496"(bait)	psi-mi:"MI:0326"(protein)	psi-mi:"MI:0326"(protein)	interpro:IPR025875|interpro:IPR017986|interpro:IPR001680(WD40 repeat)|interpro:IPR015943(WD40/YVTN repeat-like)|interpro:IPR001806(Ras GTPase)|interpro:IPR005225(Small GTP-binding protein)|interpro:IPR008271(Serine/threonine protein kinase, active site)|interpro:IPR020859|interpro:IPR017441(Protein kinase ATP binding, conserved site)|interpro:IPR000719(Protein kinase, core)|interpro:IPR013684(Mir…	interpro:IPR003118(Sterile alpha motif/pointed)|interpro:IPR000418(Ets)|interpro:IPR011991(Winged helix repressor DNA-binding)|interpro:IPR013761(Sterile alpha motif-type)|rcsb pdb:1SXE|rcsb pdb:4IRI|rcsb pdb:4IRH|rcsb pdb:4IRG|go:"GO:0006468"(protein phosphorylation)|go:"GO:0007275"(multicellular organismal development)|go:"GO:0008283"(cell proliferation)|go:"GO:0004871"(signal transducer activi…	psi-mi:"MI:0469"(intact)	-	-	figure legend:1a, suppl. table 1|dataset:Neurodegeneration - Publications depicting interactions involved in neurodegenerative diseases.|dataset:Parkinsons - Interactions investigated in the context of Parkinsons disease|curation depth:imex curation	taxid:-1(in vitro)|taxid:-1(In vitro)	-	2014-06-19	2014-07-15	FALSE	flag tag:n-n("MI:0518")	glutathione s tranferase tag:?-?	-	-	psi-mi:"MI:0867"(tag visualisation by fluorescence)	psi-mi:"MI:0867"(tag visualisation by fluorescence)	yes	no	no
Q5S007	P11499	intact:EBI-5323863|uniprotkb:Q8NCX9|uniprotkb:Q6ZS50|uniprotkb:A6NJU2	intact:EBI-492813|uniprotkb:Q3UIQ7|uniprotkb:O89078	psi-mi:lrrk2_human(display_long)|uniprotkb:LRRK2(gene name)|psi-mi:LRRK2(display_short)|uniprotkb:PARK8(gene name synonym)|uniprotkb:Dardarin(gene name synonym)	psi-mi:hs90b_mouse(display_long)|uniprotkb:Heat shock 84 kDa(gene name synonym)|uniprotkb:Tumor-specific transplantation 84 kDa antigen(gene name synonym)|uniprotkb:Hsp90ab1(gene name)|psi-mi:Hsp90ab1(display_short)|uniprotkb:Hsp84(gene name synonym)|uniprotkb:Hsp84-1(gene name synonym)|uniprotkb:Hspcb(gene name synonym)	psi-mi:"MI:0096"(pull down)	Piccoli et al. (2014)	24687852	taxid:9606(human)|taxid:9606(Homo sapiens)	taxid:10090(mouse)|taxid:10090(Mus musculus)	psi-mi:"MI:0914"(association)	psi-mi:"MI:0469"(IntAct)	intact:EBI-8848815|imex:IM-20537-7	intact-miscore:0.53	psi-mi:"MI:1060"(spoke expansion)	psi-mi:"MI:0499"(unspecified role)	psi-mi:"MI:0499"(unspecified role)	psi-mi:"MI:0496"(bait)	psi-mi:"MI:0498"(prey)	psi-mi:"MI:0326"(protein)	psi-mi:"MI:0326"(protein)	interpro:IPR025875|interpro:IPR017986|interpro:IPR001680(WD40 repeat)|interpro:IPR015943(WD40/YVTN repeat-like)|interpro:IPR001806(Ras GTPase)|interpro:IPR005225(Small GTP-binding protein)|interpro:IPR008271(Serine/threonine protein kinase, active site)|interpro:IPR020859|interpro:IPR017441(Protein kinase ATP binding, conserved site)|interpro:IPR000719(Protein kinase, core)|interpro:IPR013684(Mir…	interpro:IPR020568|interpro:IPR020575|interpro:IPR001404(Heat shock protein Hsp90)|interpro:IPR019805|interpro:IPR003594(ATP-binding region, ATPase-like)|go:"GO:0060338"(regulation of type I interferon-mediated signaling pathway)|go:"GO:0060334"(regulation of interferon-gamma-mediated signaling pathway)|go:"GO:0032435"(negative regulation of proteasomal ubiquitin-dependent protein catabolic proce…	-	-	-	figure legend:table 1|dataset:Neurodegeneration - Publications depicting interactions involved in neurodegenerative diseases.|dataset:Parkinsons - Interactions investigated in the context of Parkinsons disease|full coverage:Only protein-protein interactions|curation depth:imex curation	taxid:-1(in vitro)|taxid:-1(In vitro)	-	2013-05-08	2013-11-11	FALSE	sufficient binding region:2124-2527(IPR017986)|glutathione s tranferase tag:n-n	-	-	-	psi-mi:"MI:0102"(sequence tag identification)	psi-mi:"MI:0102"(sequence tag identification)	yes	no	yes
Q5S007	P11499	intact:EBI-5323863|uniprotkb:Q8NCX9|uniprotkb:Q6ZS50|uniprotkb:A6NJU2	intact:EBI-492813|uniprotkb:Q3UIQ7|uniprotkb:O89078	psi-mi:lrrk2_human(display_long)|uniprotkb:LRRK2(gene name)|psi-mi:LRRK2(display_short)|uniprotkb:PARK8(gene name synonym)|uniprotkb:Dardarin(gene name synonym)	psi-mi:hs90b_mouse(display_long)|uniprotkb:Heat shock 84 kDa(gene name synonym)|uniprotkb:Tumor-specific transplantation 84 kDa antigen(gene name synonym)|uniprotkb:Hsp90ab1(gene name)|psi-mi:Hsp90ab1(display_short)|uniprotkb:Hsp84(gene name synonym)|uniprotkb:Hsp84-1(gene name synonym)|uniprotkb:Hspcb(gene name synonym)	psi-mi:"MI:0004"(affinity chromatography technology)	Wang et al. (2008)	18367605	taxid:9606(human)|taxid:9606(Homo sapiens)	taxid:10090(mouse)|taxid:10090(Mus musculus)	psi-mi:"MI:0914"(association)	psi-mi:"MI:0469"(IntAct)	intact:EBI-6511564|imex:IM-18661-1	intact-miscore:0.53	psi-mi:"MI:1060"(spoke expansion)	psi-mi:"MI:0499"(unspecified role)	psi-mi:"MI:0499"(unspecified role)	psi-mi:"MI:0496"(bait)	psi-mi:"MI:0498"(prey)	psi-mi:"MI:0326"(protein)	psi-mi:"MI:0326"(protein)	interpro:IPR025875|interpro:IPR017986|interpro:IPR001680(WD40 repeat)|interpro:IPR015943(WD40/YVTN repeat-like)|interpro:IPR001806(Ras GTPase)|interpro:IPR005225(Small GTP-binding protein)|interpro:IPR008271(Serine/threonine protein kinase, active site)|interpro:IPR020859|interpro:IPR017441(Protein kinase ATP binding, conserved site)|interpro:IPR000719(Protein kinase, core)|interpro:IPR013684(Mir…	interpro:IPR020568|interpro:IPR020575|interpro:IPR001404(Heat shock protein Hsp90)|interpro:IPR019805|interpro:IPR003594(ATP-binding region, ATPase-like)|go:"GO:0060338"(regulation of type I interferon-mediated signaling pathway)|go:"GO:0060334"(regulation of interferon-gamma-mediated signaling pathway)|go:"GO:0032435"(negative regulation of proteasomal ubiquitin-dependent protein catabolic proce…	-	-	-	figure legend:1A|dataset:Neurodegeneration - Publications depicting interactions involved in neurodegenerative diseases.|dataset:Parkinsons - Interactions investigated in the context of Parkinsons disease|full coverage:Only protein-protein interactions|curation depth:imex curation	taxid:10090(mouse-brain)|taxid:10090(Mus musculus brain)	-	2013-02-11	2013-02-11	FALSE	ha tag:c-c|mutation:2019-2019	-	-	-	psi-mi:"MI:0427"(Identification by mass spectrometry)	psi-mi:"MI:0427"(Identification by mass spectrometry)	yes	yes	no
Q5S007	P12004	intact:EBI-5323863|uniprotkb:Q8NCX9|uniprotkb:Q6ZS50|uniprotkb:A6NJU2	intact:EBI-358311|uniprotkb:B2R897|uniprotkb:D3DW02	psi-mi:lrrk2_human(display_long)|uniprotkb:LRRK2(gene name)|psi-mi:LRRK2(display_short)|uniprotkb:PARK8(gene name synonym)|uniprotkb:Dardarin(gene name synonym)	psi-mi:pcna_human(display_long)|uniprotkb:PCNA(gene name)|psi-mi:PCNA(display_short)|uniprotkb:Cyclin(gene name synonym)	psi-mi:"MI:0676"(tandem affinity purification)	Martin et al. (2014)	24725412	taxid:9606(human)|taxid:9606(Homo sapiens)	taxid:9606(human)|taxid:9606(Homo sapiens)	psi-mi:"MI:0914"(association)	psi-mi:"MI:0469"(IntAct)	intact:EBI-9515510|imex:IM-22527-1	intact-miscore:0.35	psi-mi:"MI:1060"(spoke expansion)	psi-mi:"MI:0499"(unspecified role)	psi-mi:"MI:0499"(unspecified role)	psi-mi:"MI:0496"(bait)	psi-mi:"MI:0498"(prey)	psi-mi:"MI:0326"(protein)	psi-mi:"MI:0326"(protein)	interpro:IPR025875|interpro:IPR017986|interpro:IPR001680(WD40 repeat)|interpro:IPR015943(WD40/YVTN repeat-like)|interpro:IPR001806(Ras GTPase)|interpro:IPR005225(Small GTP-binding protein)|interpro:IPR008271(Serine/threonine protein kinase, active site)|interpro:IPR020859|interpro:IPR017441(Protein kinase ATP binding, conserved site)|interpro:IPR000719(Protein kinase, core)|interpro:IPR013684(Mir…	interpro:IPR022648|interpro:IPR022659|interpro:IPR022649|interpro:IPR000730(Proliferating cell nuclear antigen, PCNA)|rcsb pdb:3P87|rcsb pdb:2ZVM|rcsb pdb:2ZVL|rcsb pdb:2ZVK|rcsb pdb:1W60|rcsb pdb:1VYM|rcsb pdb:1VYJ|rcsb pdb:1UL1|rcsb pdb:1U7B|rcsb pdb:1U76|rcsb pdb:1AXC|rcsb pdb:3VKX|rcsb pdb:3TBL|rcsb pdb:3WGW|go:"GO:0019985"(translesion synthesis)|go:"GO:0006283"(transcription-coupled nucleoti…	-	-	-	figure legend:1 A/B/D, Supplementary Table 1.|dataset:Neurodegeneration - Publications depicting interactions involved in neurodegenerative diseases.|dataset:Parkinsons - Interactions investigated in the context of Parkinsons disease|full coverage:Only protein-protein interactions|curation depth:imex curation	taxid:9606(human-293)|taxid:9606(Homo sapiens transformed primary embryonal kidney cells)	-	2014-04-16	2014-08-04	FALSE	tandem tag:c-c	-	-	-	psi-mi:"MI:0102"(sequence tag identification)	psi-mi:"MI:0102"(sequence tag identification)	yes	no	no
Q5S007	P12235	intact:EBI-5323863|uniprotkb:Q8NCX9|uniprotkb:Q6ZS50|uniprotkb:A6NJU2	intact:EBI-359074|uniprotkb:D3DP59	psi-mi:lrrk2_human(display_long)|uniprotkb:LRRK2(gene name)|psi-mi:LRRK2(display_short)|uniprotkb:PARK8(gene name synonym)|uniprotkb:Dardarin(gene name synonym)	psi-mi:adt1_human(display_long)|uniprotkb:SLC25A4(gene name)|psi-mi:SLC25A4(display_short)|uniprotkb:ANT1(gene name synonym)|uniprotkb:Adenine nucleotide translocator 1(gene name synonym)|uniprotkb:ADP,ATP carrier protein 1(gene name synonym)|uniprotkb:Solute carrier family 25 member 4(gene name synonym)|uniprotkb:ADP,ATP carrier protein, heart/skeletal muscle isoform T1(gene name synonym)	psi-mi:"MI:0676"(tandem affinity purification)	Martin et al. (2014)	24725412	taxid:9606(human)|taxid:9606(Homo sapiens)	taxid:9606(human)|taxid:9606(Homo sapiens)	psi-mi:"MI:0914"(association)	psi-mi:"MI:0469"(IntAct)	intact:EBI-9515510|imex:IM-22527-1	intact-miscore:0.56	psi-mi:"MI:1060"(spoke expansion)	psi-mi:"MI:0499"(unspecified role)	psi-mi:"MI:0499"(unspecified role)	psi-mi:"MI:0496"(bait)	psi-mi:"MI:0498"(prey)	psi-mi:"MI:0326"(protein)	psi-mi:"MI:0326"(protein)	interpro:IPR025875|interpro:IPR017986|interpro:IPR001680(WD40 repeat)|interpro:IPR015943(WD40/YVTN repeat-like)|interpro:IPR001806(Ras GTPase)|interpro:IPR005225(Small GTP-binding protein)|interpro:IPR008271(Serine/threonine protein kinase, active site)|interpro:IPR020859|interpro:IPR017441(Protein kinase ATP binding, conserved site)|interpro:IPR000719(Protein kinase, core)|interpro:IPR013684(Mir…	interpro:IPR023395|interpro:IPR018108|interpro:IPR002067(Mitochondrial carrier protein)|interpro:IPR002113(Adenine nucleotide translocator 1)|go:"GO:0016032"(viral process)|go:"GO:0050796"(regulation of insulin secretion)|go:"GO:0000002"(mitochondrial genome maintenance)|go:"GO:0006112"(energy reserve metabolic process)|go:"GO:0015207"(adenine transmembrane transporter activity)|go:"GO:0005743"(m…	-	-	-	figure legend:1 A/B/D, Supplementary Table 1.|dataset:Neurodegeneration - Publications depicting interactions involved in neurodegenerative diseases.|dataset:Parkinsons - Interactions investigated in the context of Parkinsons disease|full coverage:Only protein-protein interactions|curation depth:imex curation	taxid:9606(human-293)|taxid:9606(Homo sapiens transformed primary embryonal kidney cells)	-	2014-04-16	2014-08-04	FALSE	tandem tag:c-c	-	-	-	psi-mi:"MI:0102"(sequence tag identification)	psi-mi:"MI:0102"(sequence tag identification)	yes	no	no
Q5S007	P12235	intact:EBI-5323863|uniprotkb:Q8NCX9|uniprotkb:Q6ZS50|uniprotkb:A6NJU2	intact:EBI-359074|uniprotkb:D3DP59	psi-mi:lrrk2_human(display_long)|uniprotkb:LRRK2(gene name)|psi-mi:LRRK2(display_short)|uniprotkb:PARK8(gene name synonym)|uniprotkb:Dardarin(gene name synonym)	psi-mi:adt1_human(display_long)|uniprotkb:SLC25A4(gene name)|psi-mi:SLC25A4(display_short)|uniprotkb:ANT1(gene name synonym)|uniprotkb:Adenine nucleotide translocator 1(gene name synonym)|uniprotkb:ADP,ATP carrier protein 1(gene name synonym)|uniprotkb:Solute carrier family 25 member 4(gene name synonym)|uniprotkb:ADP,ATP carrier protein, heart/skeletal muscle isoform T1(gene name synonym)	psi-mi:"MI:0007"(anti tag coimmunoprecipitation)	Cui et al. (2011)	21370995	taxid:9606(human)|taxid:9606(Homo sapiens)	taxid:9606(human)|taxid:9606(Homo sapiens)	psi-mi:"MI:0915"(physical association)	psi-mi:"MI:0469"(IntAct)	intact:EBI-6290122|imex:IM-17771-5	intact-miscore:0.56	-	psi-mi:"MI:0499"(unspecified role)	psi-mi:"MI:0499"(unspecified role)	psi-mi:"MI:0496"(bait)	psi-mi:"MI:0498"(prey)	psi-mi:"MI:0326"(protein)	psi-mi:"MI:0326"(protein)	interpro:IPR025875|interpro:IPR017986|interpro:IPR001680(WD40 repeat)|interpro:IPR015943(WD40/YVTN repeat-like)|interpro:IPR001806(Ras GTPase)|interpro:IPR005225(Small GTP-binding protein)|interpro:IPR008271(Serine/threonine protein kinase, active site)|interpro:IPR020859|interpro:IPR017441(Protein kinase ATP binding, conserved site)|interpro:IPR000719(Protein kinase, core)|interpro:IPR013684(Mir…	interpro:IPR023395|interpro:IPR018108|interpro:IPR002067(Mitochondrial carrier protein)|interpro:IPR002113(Adenine nucleotide translocator 1)|go:"GO:0016032"(viral process)|go:"GO:0050796"(regulation of insulin secretion)|go:"GO:0000002"(mitochondrial genome maintenance)|go:"GO:0006112"(energy reserve metabolic process)|go:"GO:0015207"(adenine transmembrane transporter activity)|go:"GO:0005743"(m…	-	-	-	figure legend:Fig 2A|dataset:Neurodegeneration - Publications depicting interactions involved in neurodegenerative diseases.|dataset:Parkinsons - Interactions investigated in the context of Parkinsons disease|full coverage:Only protein-protein interactions|curation depth:imex curation	taxid:9606(human-293)|taxid:9606(Homo sapiens transformed primary embryonal kidney cells)	-	2012-09-14	2012-09-17	FALSE	myc tag:?-?|his tag:?-?|sufficient binding region:671-1299(IPR001611)|flag tag:?-?	myc tag:?-?|ha tag:?-?|his tag:?-?	-	-	psi-mi:"MI:0705"(anti tag western blot)	psi-mi:"MI:0705"(anti tag western blot)	yes	no	yes
Q5S007	P12236	intact:EBI-5323863|uniprotkb:Q8NCX9|uniprotkb:Q6ZS50|uniprotkb:A6NJU2	intact:EBI-356254|uniprotkb:Q96C49	psi-mi:lrrk2_human(display_long)|uniprotkb:LRRK2(gene name)|psi-mi:LRRK2(display_short)|uniprotkb:PARK8(gene name synonym)|uniprotkb:Dardarin(gene name synonym)	psi-mi:adt3_human(display_long)|uniprotkb:SLC25A6(gene name)|psi-mi:SLC25A6(display_short)|uniprotkb:ANT3(gene name synonym)|uniprotkb:CDABP0051(orf name)|uniprotkb:Adenine nucleotide translocator 3(gene name synonym)|uniprotkb:ADP,ATP carrier protein 3(gene name synonym)|uniprotkb:Solute carrier family 25 member 6(gene name synonym)|uniprotkb:ADP,ATP carrier protein, isoform T2(gene name synonym)	psi-mi:"MI:0676"(tandem affinity purification)	Martin et al. (2014)	24725412	taxid:9606(human)|taxid:9606(Homo sapiens)	taxid:9606(human)|taxid:9606(Homo sapiens)	psi-mi:"MI:0914"(association)	psi-mi:"MI:0469"(IntAct)	intact:EBI-9515510|imex:IM-22527-1	intact-miscore:0.56	psi-mi:"MI:1060"(spoke expansion)	psi-mi:"MI:0499"(unspecified role)	psi-mi:"MI:0499"(unspecified role)	psi-mi:"MI:0496"(bait)	psi-mi:"MI:0498"(prey)	psi-mi:"MI:0326"(protein)	psi-mi:"MI:0326"(protein)	interpro:IPR025875|interpro:IPR017986|interpro:IPR001680(WD40 repeat)|interpro:IPR015943(WD40/YVTN repeat-like)|interpro:IPR001806(Ras GTPase)|interpro:IPR005225(Small GTP-binding protein)|interpro:IPR008271(Serine/threonine protein kinase, active site)|interpro:IPR020859|interpro:IPR017441(Protein kinase ATP binding, conserved site)|interpro:IPR000719(Protein kinase, core)|interpro:IPR013684(Mir…	interpro:IPR023395|interpro:IPR018108|interpro:IPR002067(Mitochondrial carrier protein)|interpro:IPR002113(Adenine nucleotide translocator 1)|go:"GO:0044267"(cellular protein metabolic process)|go:"GO:0006626"(protein targeting to mitochondrion)|go:"GO:0044281"(small molecule metabolic process)|go:"GO:0005634"(nucleus)|go:"GO:0019048"(modulation by virus of host morphology or physiology)|go:"GO:0…	-	-	-	figure legend:1 A/B/D, Supplementary Table 1.|dataset:Neurodegeneration - Publications depicting interactions involved in neurodegenerative diseases.|dataset:Parkinsons - Interactions investigated in the context of Parkinsons disease|full coverage:Only protein-protein interactions|curation depth:imex curation	taxid:9606(human-293)|taxid:9606(Homo sapiens transformed primary embryonal kidney cells)	-	2014-04-16	2014-08-04	FALSE	tandem tag:c-c	-	-	-	psi-mi:"MI:0102"(sequence tag identification)	psi-mi:"MI:0102"(sequence tag identification)	yes	no	no
Q5S007	P12270	intact:EBI-5323863|uniprotkb:Q8NCX9|uniprotkb:Q6ZS50|uniprotkb:A6NJU2	intact:EBI-1048528|uniprotkb:Q5SWY0|uniprotkb:Q99968|uniprotkb:Q15655	psi-mi:lrrk2_human(display_long)|uniprotkb:LRRK2(gene name)|psi-mi:LRRK2(display_short)|uniprotkb:PARK8(gene name synonym)|uniprotkb:Dardarin(gene name synonym)	psi-mi:tpr_human(display_long)|uniprotkb:TPR(gene name)|psi-mi:TPR(display_short)|uniprotkb:Megator(gene name synonym)|uniprotkb:NPC-associated intranuclear protein(gene name synonym)|uniprotkb:Translocated promoter region protein(gene name synonym)	psi-mi:"MI:0007"(anti tag coimmunoprecipitation)	Liu et al. (2012)	23075850	taxid:9606(human)|taxid:9606(Homo sapiens)	taxid:9606(human)|taxid:9606(Homo sapiens)	psi-mi:"MI:0914"(association)	psi-mi:"MI:0469"(IntAct)	intact:EBI-6515052|imex:IM-18674-1	intact-miscore:0.35	psi-mi:"MI:1060"(spoke expansion)	psi-mi:"MI:0499"(unspecified role)	psi-mi:"MI:0499"(unspecified role)	psi-mi:"MI:0496"(bait)	psi-mi:"MI:0498"(prey)	psi-mi:"MI:0326"(protein)	psi-mi:"MI:0326"(protein)	interpro:IPR025875|interpro:IPR017986|interpro:IPR001680(WD40 repeat)|interpro:IPR015943(WD40/YVTN repeat-like)|interpro:IPR001806(Ras GTPase)|interpro:IPR005225(Small GTP-binding protein)|interpro:IPR008271(Serine/threonine protein kinase, active site)|interpro:IPR020859|interpro:IPR017441(Protein kinase ATP binding, conserved site)|interpro:IPR000719(Protein kinase, core)|interpro:IPR013684(Mir…	interpro:IPR012929(Tetratricopeptide, MLP1/MLP2-like)|interpro:IPR015866(Seryl-tRNA synthetase, class IIa, N-terminal)|go:"GO:0005515"(protein binding)|go:"GO:0007077"(mitotic nuclear envelope disassembly)|go:"GO:1901673"(regulation of spindle assembly involved in mitosis)|go:"GO:0090267"(positive regulation of mitotic cell cycle spindle assembly checkpoint)|go:"GO:0072686"(mitotic spindle)|go:"G…	-	-	-	figure legend:Table S1, S2A.|dataset:Neurodegeneration - Publications depicting interactions involved in neurodegenerative diseases.|dataset:Parkinsons - Interactions investigated in the context of Parkinsons disease|full coverage:Only protein-protein interactions|curation depth:imex curation	taxid:9606(human-293t)|taxid:9606(Homo sapiens 293 cells transformed with SV40 large T antigen)	-	2013-02-15	2013-02-18	FALSE	flag tag:?-?|mutation:2019-2019	-	-	-	psi-mi:"MI:0658"(multidimensional protein identification technology)	psi-mi:"MI:0658"(multidimensional protein identification technology)	yes	yes	no
Q5S007	P12369	intact:EBI-5323863|uniprotkb:Q8NCX9|uniprotkb:Q6ZS50|uniprotkb:A6NJU2	intact:EBI-6096160	psi-mi:lrrk2_human(display_long)|uniprotkb:LRRK2(gene name)|psi-mi:LRRK2(display_short)|uniprotkb:PARK8(gene name synonym)|uniprotkb:Dardarin(gene name synonym)	psi-mi:kap3_rat(display_long)|uniprotkb:Prkar2b(gene name)|psi-mi:Prkar2b(display_short)	psi-mi:"MI:0006"(anti bait coip)	Origin et al. (2014)	24464040	taxid:9606(human)|taxid:9606(Homo sapiens)	taxid:10116(rat)|taxid:10116("Rattus norvegicus (Rat)")	psi-mi:"MI:0915"(physical association)	psi-mi:"MI:0469"(IntAct)	intact:EBI-9107861|imex:IM-22062-2	intact-miscore:0.52	-	psi-mi:"MI:0499"(unspecified role)	psi-mi:"MI:0499"(unspecified role)	psi-mi:"MI:0496"(bait)	psi-mi:"MI:0498"(prey)	psi-mi:"MI:0326"(protein)	psi-mi:"MI:0326"(protein)	interpro:IPR025875|interpro:IPR017986|interpro:IPR001680(WD40 repeat)|interpro:IPR015943(WD40/YVTN repeat-like)|interpro:IPR001806(Ras GTPase)|interpro:IPR005225(Small GTP-binding protein)|interpro:IPR008271(Serine/threonine protein kinase, active site)|interpro:IPR020859|interpro:IPR017441(Protein kinase ATP binding, conserved site)|interpro:IPR000719(Protein kinase, core)|interpro:IPR013684(Mir…	interpro:IPR014710(RmlC-like jelly roll fold)|interpro:IPR000595(Cyclic nucleotide-binding)|interpro:IPR018488|interpro:IPR018490|interpro:IPR003117(cAMP-dependent protein kinase, regulatory subunit, type I/II alpha/beta)|interpro:IPR012198(cAMP-dependent protein kinase regulatory subunit)|interpro:IPR002373(cAMP/cGMP-dependent protein kinase)|rcsb pdb:3IDC|rcsb pdb:3IDB|rcsb pdb:1CX4|rcsb pdb:4J…	-	-	-	figure legend:Figure 4B, 7C, Supp Fig 6, Supp fig 10B.|dataset:Parkinsons - Interactions investigated in the context of Parkinsons disease|dataset:Neurodegeneration - Publications depicting interactions involved in neurodegenerative diseases.|full coverage:Only protein-protein interactions|curation depth:imex curation	taxid:-1(in vitro)|taxid:-1(In vitro)	-	2014-01-28	2014-02-04	FALSE	glutathione s tranferase tag:?-?|mutation decreasing interaction:1441-1441	maltose binding protein tag:?-?	-	-	psi-mi:"MI:0113"(western blot)	psi-mi:"MI:0113"(western blot)	yes	yes	no
Q5S007	P12369	intact:EBI-5323863|uniprotkb:Q8NCX9|uniprotkb:Q6ZS50|uniprotkb:A6NJU2	intact:EBI-6096160	psi-mi:lrrk2_human(display_long)|uniprotkb:LRRK2(gene name)|psi-mi:LRRK2(display_short)|uniprotkb:PARK8(gene name synonym)|uniprotkb:Dardarin(gene name synonym)	psi-mi:kap3_rat(display_long)|uniprotkb:Prkar2b(gene name)|psi-mi:Prkar2b(display_short)	psi-mi:"MI:0007"(anti tag coimmunoprecipitation)	Origin et al. (2014)	24464040	taxid:9606(human)|taxid:9606(Homo sapiens)	taxid:10116(rat)|taxid:10116("Rattus norvegicus (Rat)")	psi-mi:"MI:0915"(physical association)	psi-mi:"MI:0469"(IntAct)	intact:EBI-9211332|imex:IM-22062-11	intact-miscore:0.52	-	psi-mi:"MI:0499"(unspecified role)	psi-mi:"MI:0499"(unspecified role)	psi-mi:"MI:0496"(bait)	psi-mi:"MI:0498"(prey)	psi-mi:"MI:0326"(protein)	psi-mi:"MI:0326"(protein)	interpro:IPR025875|interpro:IPR017986|interpro:IPR001680(WD40 repeat)|interpro:IPR015943(WD40/YVTN repeat-like)|interpro:IPR001806(Ras GTPase)|interpro:IPR005225(Small GTP-binding protein)|interpro:IPR008271(Serine/threonine protein kinase, active site)|interpro:IPR020859|interpro:IPR017441(Protein kinase ATP binding, conserved site)|interpro:IPR000719(Protein kinase, core)|interpro:IPR013684(Mir…	interpro:IPR014710(RmlC-like jelly roll fold)|interpro:IPR000595(Cyclic nucleotide-binding)|interpro:IPR018488|interpro:IPR018490|interpro:IPR003117(cAMP-dependent protein kinase, regulatory subunit, type I/II alpha/beta)|interpro:IPR012198(cAMP-dependent protein kinase regulatory subunit)|interpro:IPR002373(cAMP/cGMP-dependent protein kinase)|rcsb pdb:3IDC|rcsb pdb:3IDB|rcsb pdb:1CX4|rcsb pdb:4J…	-	-	-	figure legend:Figure 4I and 7A/B, Supp fig 6 and 10.|caution:"The LRRK2 \G2835R\ mutation, as described in Figure 7B, is not correct as the LRRK2 molecule only has 2527 amino acids. The authors have confirmed this really is a \G2385R\ mutation."|dataset:Parkinsons - Interactions investigated in the context of Parkinsons disease|dataset:Neurodegeneration - Publications depicting interactions invol…	taxid:9606(human-293)|taxid:9606(Homo sapiens transformed primary embryonal kidney cells)	-	2014-01-28	2014-02-20	FALSE	mutation increasing interaction:2385-2385|myc tag:?-?|mutation decreasing interaction:1441-1441	necessary binding region:2-5|green fluorescent protein tag:?-?	-	-	psi-mi:"MI:0705"(anti tag western blot)	psi-mi:"MI:0705"(anti tag western blot)	yes	yes	no
Q5S007	P13473	intact:EBI-5323863|uniprotkb:Q8NCX9|uniprotkb:Q6ZS50|uniprotkb:A6NJU2	intact:EBI-2907154|intact:EBI-4324646|uniprotkb:Q9UD93|uniprotkb:Q99534|uniprotkb:Q96J30|uniprotkb:Q16641|uniprotkb:A8K4X5|uniprotkb:Q6Q3G8|uniprotkb:D3DTF0	psi-mi:lrrk2_human(display_long)|uniprotkb:LRRK2(gene name)|psi-mi:LRRK2(display_short)|uniprotkb:PARK8(gene name synonym)|uniprotkb:Dardarin(gene name synonym)	psi-mi:lamp2_human(display_long)|uniprotkb:LAMP2(gene name)|psi-mi:LAMP2(display_short)|uniprotkb:CD107 antigen-like family member B(gene name synonym)	psi-mi:"MI:0663"(confocal microscopy)	Orenstein et al. (2013)	23455607	taxid:9606(human)|taxid:9606(Homo sapiens)	taxid:9606(human)|taxid:9606(Homo sapiens)	psi-mi:"MI:0403"(colocalization)	psi-mi:"MI:0469"(IntAct)	intact:EBI-6596477|imex:IM-18731-4	intact-miscore:0.46	-	psi-mi:"MI:0499"(unspecified role)	psi-mi:"MI:0499"(unspecified role)	psi-mi:"MI:0497"(neutral component)	psi-mi:"MI:0497"(neutral component)	psi-mi:"MI:0326"(protein)	psi-mi:"MI:0326"(protein)	interpro:IPR025875|interpro:IPR017986|interpro:IPR001680(WD40 repeat)|interpro:IPR015943(WD40/YVTN repeat-like)|interpro:IPR001806(Ras GTPase)|interpro:IPR005225(Small GTP-binding protein)|interpro:IPR008271(Serine/threonine protein kinase, active site)|interpro:IPR020859|interpro:IPR017441(Protein kinase ATP binding, conserved site)|interpro:IPR000719(Protein kinase, core)|interpro:IPR013684(Mir…	interpro:IPR002000("Lysosome-associated membrane glycoprotein (Lamp)/CD68")|interpro:IPR018134|go:"GO:0030670"(phagocytic vesicle membrane)|go:"GO:0031902"(late endosome membrane)|go:"GO:0070062"(extracellular vesicular exosome)|go:"GO:0002576"(platelet degranulation)|go:"GO:0030168"(platelet activation)|go:"GO:0031088"(platelet dense granule membrane)|go:"GO:0005886"(plasma membrane)|go:"GO:0005…	-	-	-	figure legend:6C, supp 7B|comment:The association of LRRK2 with LAMP-2AÔÇôpositive compartments was also markedly increased in the brains of the Parkinson's disease patients.|dataset:Neurodegeneration - Publications depicting interactions involved in neurodegenerative diseases.|dataset:Parkinsons - Interactions investigated in the context of Parkinsons disease|full coverage:Only protein-protein i…	taxid:9606(human-brain)|taxid:9606(Homo sapiens brain)	-	2013-03-28	2013-04-02	FALSE	mutation increasing interaction:2019-2019	-	-	-	psi-mi:"MI:1198"(immunohistochemistry)	psi-mi:"MI:1198"(immunohistochemistry)	no	yes	no
Q5S007	P13639	intact:EBI-5323863|uniprotkb:Q8NCX9|uniprotkb:Q6ZS50|uniprotkb:A6NJU2	intact:EBI-352560|uniprotkb:B2RMP5|uniprotkb:Q58J86|uniprotkb:D6W618	psi-mi:lrrk2_human(display_long)|uniprotkb:LRRK2(gene name)|psi-mi:LRRK2(display_short)|uniprotkb:PARK8(gene name synonym)|uniprotkb:Dardarin(gene name synonym)	psi-mi:ef2_human(display_long)|uniprotkb:EEF2(gene name)|psi-mi:EEF2(display_short)|uniprotkb:EF2(gene name synonym)	psi-mi:"MI:0676"(tandem affinity purification)	Martin et al. (2014)	24725412	taxid:9606(human)|taxid:9606(Homo sapiens)	taxid:9606(human)|taxid:9606(Homo sapiens)	psi-mi:"MI:0914"(association)	psi-mi:"MI:0469"(IntAct)	intact:EBI-9515510|imex:IM-22527-1	intact-miscore:0.35	psi-mi:"MI:1060"(spoke expansion)	psi-mi:"MI:0499"(unspecified role)	psi-mi:"MI:0499"(unspecified role)	psi-mi:"MI:0496"(bait)	psi-mi:"MI:0498"(prey)	psi-mi:"MI:0326"(protein)	psi-mi:"MI:0326"(protein)	interpro:IPR025875|interpro:IPR017986|interpro:IPR001680(WD40 repeat)|interpro:IPR015943(WD40/YVTN repeat-like)|interpro:IPR001806(Ras GTPase)|interpro:IPR005225(Small GTP-binding protein)|interpro:IPR008271(Serine/threonine protein kinase, active site)|interpro:IPR020859|interpro:IPR017441(Protein kinase ATP binding, conserved site)|interpro:IPR000719(Protein kinase, core)|interpro:IPR013684(Mir…	interpro:IPR027417|interpro:IPR009000(Translation elongation and initiation factors/Ribosomal, beta-barrel)|interpro:IPR004161(Translation elongation factor EFTu/EF1A, domain 2)|interpro:IPR005517(Translation elongation factor EFG/EF2, domain IV)|interpro:IPR000640(Translation elongation factor EFG/EF2, C-terminal)|interpro:IPR005225(Small GTP-binding protein)|interpro:IPR014721(Ribosomal protein…	-	-	-	figure legend:1 A/B/D, Supplementary Table 1.|dataset:Neurodegeneration - Publications depicting interactions involved in neurodegenerative diseases.|dataset:Parkinsons - Interactions investigated in the context of Parkinsons disease|full coverage:Only protein-protein interactions|curation depth:imex curation	taxid:9606(human-293)|taxid:9606(Homo sapiens transformed primary embryonal kidney cells)	-	2014-04-16	2014-08-04	FALSE	tandem tag:c-c	-	-	-	psi-mi:"MI:0102"(sequence tag identification)	psi-mi:"MI:0102"(sequence tag identification)	yes	no	no
Q5S007	P13668	intact:EBI-5323863|uniprotkb:Q8NCX9|uniprotkb:Q6ZS50|uniprotkb:A6NJU2	intact:EBI-8848652	psi-mi:lrrk2_human(display_long)|uniprotkb:LRRK2(gene name)|psi-mi:LRRK2(display_short)|uniprotkb:PARK8(gene name synonym)|uniprotkb:Dardarin(gene name synonym)	psi-mi:stmn1_rat(display_long)|uniprotkb:Stmn1(gene name)|psi-mi:Stmn1(display_short)|uniprotkb:Lap18(gene name synonym)|uniprotkb:Leukemia-associated phosphoprotein p18(gene name synonym)|uniprotkb:Metablastin(gene name synonym)|uniprotkb:Oncoprotein 18(gene name synonym)|uniprotkb:Phosphoprotein p19(gene name synonym)|uniprotkb:Pr22 protein(gene name synonym)|uniprotkb:Prosolin(gene name synony…	psi-mi:"MI:0096"(pull down)	Piccoli et al. (2014)	24687852	taxid:9606(human)|taxid:9606(Homo sapiens)	taxid:10116(rat)|taxid:10116("Rattus norvegicus (Rat)")	psi-mi:"MI:0914"(association)	psi-mi:"MI:0469"(IntAct)	intact:EBI-6665350|imex:IM-20537-1	intact-miscore:0.35	psi-mi:"MI:1060"(spoke expansion)	psi-mi:"MI:0499"(unspecified role)	psi-mi:"MI:0499"(unspecified role)	psi-mi:"MI:0496"(bait)	psi-mi:"MI:0498"(prey)	psi-mi:"MI:0326"(protein)	psi-mi:"MI:0326"(protein)	interpro:IPR025875|interpro:IPR017986|interpro:IPR001680(WD40 repeat)|interpro:IPR015943(WD40/YVTN repeat-like)|interpro:IPR001806(Ras GTPase)|interpro:IPR005225(Small GTP-binding protein)|interpro:IPR008271(Serine/threonine protein kinase, active site)|interpro:IPR020859|interpro:IPR017441(Protein kinase ATP binding, conserved site)|interpro:IPR000719(Protein kinase, core)|interpro:IPR013684(Mir…	interpro:IPR000956(Stathmin)|go:"GO:0031110"(regulation of microtubule polymerization or depolymerization)|go:"GO:0007019"(microtubule depolymerization)|go:"GO:0035556"(intracellular signal transduction)|go:"GO:0030154"(cell differentiation)|go:"GO:0007420"(brain development)|go:"GO:0005874"(microtubule)|go:"GO:0005737"(cytoplasm)|ensembl:ENSRNOP00000022574|ensembl:ENSRNOG00000016810|ensembl:ENSR…	-	-	-	figure legend:table 1|dataset:Neurodegeneration - Publications depicting interactions involved in neurodegenerative diseases.|dataset:Parkinsons - Interactions investigated in the context of Parkinsons disease|full coverage:Only protein-protein interactions|curation depth:imex curation	taxid:-1(in vitro)|taxid:-1(In vitro)	-	2013-05-08	2013-11-11	FALSE	glutathione s tranferase tag:n-n|sufficient binding region:2124-2527(IPR017986)	-	-	-	psi-mi:"MI:0102"(sequence tag identification)	psi-mi:"MI:0102"(sequence tag identification)	yes	no	yes
Q5S007	P13995	intact:EBI-5323863|uniprotkb:Q8NCX9|uniprotkb:Q6ZS50|uniprotkb:A6NJU2	intact:EBI-1058895|uniprotkb:Q53S36|uniprotkb:Q53GV5|uniprotkb:Q53G90	psi-mi:lrrk2_human(display_long)|uniprotkb:LRRK2(gene name)|psi-mi:LRRK2(display_short)|uniprotkb:PARK8(gene name synonym)|uniprotkb:Dardarin(gene name synonym)	psi-mi:mtdc_human(display_long)|uniprotkb:MTHFD2(gene name)|psi-mi:MTHFD2(display_short)|uniprotkb:NMDMC(gene name synonym)	psi-mi:"MI:0676"(tandem affinity purification)	Martin et al. (2014)	24725412	taxid:9606(human)|taxid:9606(Homo sapiens)	taxid:9606(human)|taxid:9606(Homo sapiens)	psi-mi:"MI:0914"(association)	psi-mi:"MI:0469"(IntAct)	intact:EBI-9515510|imex:IM-22527-1	intact-miscore:0.35	psi-mi:"MI:1060"(spoke expansion)	psi-mi:"MI:0499"(unspecified role)	psi-mi:"MI:0499"(unspecified role)	psi-mi:"MI:0496"(bait)	psi-mi:"MI:0498"(prey)	psi-mi:"MI:0326"(protein)	psi-mi:"MI:0326"(protein)	interpro:IPR025875|interpro:IPR017986|interpro:IPR001680(WD40 repeat)|interpro:IPR015943(WD40/YVTN repeat-like)|interpro:IPR001806(Ras GTPase)|interpro:IPR005225(Small GTP-binding protein)|interpro:IPR008271(Serine/threonine protein kinase, active site)|interpro:IPR020859|interpro:IPR017441(Protein kinase ATP binding, conserved site)|interpro:IPR000719(Protein kinase, core)|interpro:IPR013684(Mir…	interpro:IPR020631|interpro:IPR020867|interpro:IPR020630|interpro:IPR000672(Tetrahydrofolate dehydrogenase/cyclohydrolase)|interpro:IPR016040("NAD(P)-binding")|rcsb pdb:1ZN4|go:"GO:0005615"(extracellular space)|go:"GO:0046653"(tetrahydrofolate metabolic process)|go:"GO:0006730"(one-carbon metabolic process)|go:"GO:0009396"(folic acid-containing compound biosynthetic process)|go:"GO:0042301"(phosp…	-	-	-	figure legend:1 A/B/D, Supplementary Table 1.|dataset:Neurodegeneration - Publications depicting interactions involved in neurodegenerative diseases.|dataset:Parkinsons - Interactions investigated in the context of Parkinsons disease|full coverage:Only protein-protein interactions|curation depth:imex curation	taxid:9606(human-293)|taxid:9606(Homo sapiens transformed primary embryonal kidney cells)	-	2014-04-16	2014-08-04	FALSE	tandem tag:c-c	-	-	-	psi-mi:"MI:0102"(sequence tag identification)	psi-mi:"MI:0102"(sequence tag identification)	yes	no	no
Q5S007	P14618	intact:EBI-5323863|uniprotkb:Q8NCX9|uniprotkb:Q6ZS50|uniprotkb:A6NJU2	intact:EBI-353408|intact:EBI-2555890|intact:EBI-2555890|uniprotkb:Q9UCV6|uniprotkb:B4DFX8|uniprotkb:B3KRY0|uniprotkb:B2R5N8|uniprotkb:B4DUU6|uniprotkb:Q9UPF2|uniprotkb:Q9BWB5|uniprotkb:Q96E76|uniprotkb:Q53GK4|uniprotkb:P14786|uniprotkb:A6NFK3	psi-mi:lrrk2_human(display_long)|uniprotkb:LRRK2(gene name)|psi-mi:LRRK2(display_short)|uniprotkb:PARK8(gene name synonym)|uniprotkb:Dardarin(gene name synonym)	psi-mi:kpym_human(display_long)|uniprotkb:PKM(gene name)|psi-mi:PKM(display_short)|uniprotkb:Cytosolic thyroid hormone-binding protein(gene name synonym)|uniprotkb:OIP3(gene name synonym)|uniprotkb:Opa-interacting protein 3(gene name synonym)|uniprotkb:PK2(gene name synonym)|uniprotkb:PK3(gene name synonym)|uniprotkb:PKM2(gene name synonym)|uniprotkb:Pyruvate kinase 2/3(gene name synonym)|uniprot…	psi-mi:"MI:0676"(tandem affinity purification)	Martin et al. (2014)	24725412	taxid:9606(human)|taxid:9606(Homo sapiens)	taxid:9606(human)|taxid:9606(Homo sapiens)	psi-mi:"MI:0914"(association)	psi-mi:"MI:0469"(IntAct)	intact:EBI-9515510|imex:IM-22527-1	intact-miscore:0.35	psi-mi:"MI:1060"(spoke expansion)	psi-mi:"MI:0499"(unspecified role)	psi-mi:"MI:0499"(unspecified role)	psi-mi:"MI:0496"(bait)	psi-mi:"MI:0498"(prey)	psi-mi:"MI:0326"(protein)	psi-mi:"MI:0326"(protein)	interpro:IPR025875|interpro:IPR017986|interpro:IPR001680(WD40 repeat)|interpro:IPR015943(WD40/YVTN repeat-like)|interpro:IPR001806(Ras GTPase)|interpro:IPR005225(Small GTP-binding protein)|interpro:IPR008271(Serine/threonine protein kinase, active site)|interpro:IPR020859|interpro:IPR017441(Protein kinase ATP binding, conserved site)|interpro:IPR000719(Protein kinase, core)|interpro:IPR013684(Mir…	interpro:IPR015806(Pyruvate kinase, beta-barrel)|interpro:IPR015795(Pyruvate kinase, C-terminal-like)|interpro:IPR015793(Pyruvate kinase, barrel)|interpro:IPR018209|interpro:IPR015794(Pyruvate kinase, alpha/beta)|interpro:IPR011037(Pyruvate kinase, beta-barrel-like)|interpro:IPR015813(Pyruvate/Phosphoenolpyruvate kinase, catalytic core)|interpro:IPR001697(Pyruvate kinase)|rcsb pdb:4G1N|rcsb pdb:4…	-	-	-	figure legend:1 A/B/D, Supplementary Table 1.|dataset:Neurodegeneration - Publications depicting interactions involved in neurodegenerative diseases.|dataset:Parkinsons - Interactions investigated in the context of Parkinsons disease|full coverage:Only protein-protein interactions|curation depth:imex curation	taxid:9606(human-293)|taxid:9606(Homo sapiens transformed primary embryonal kidney cells)	-	2014-04-16	2014-08-04	FALSE	tandem tag:c-c	-	-	-	psi-mi:"MI:0102"(sequence tag identification)	psi-mi:"MI:0102"(sequence tag identification)	yes	no	no
Q5S007	P15146	intact:EBI-5323863|uniprotkb:Q8NCX9|uniprotkb:Q6ZS50|uniprotkb:A6NJU2	intact:EBI-6095638	psi-mi:lrrk2_human(display_long)|uniprotkb:LRRK2(gene name)|psi-mi:LRRK2(display_short)|uniprotkb:PARK8(gene name synonym)|uniprotkb:Dardarin(gene name synonym)	psi-mi:mtap2_rat(display_long)|uniprotkb:Map2(gene name)|psi-mi:Map2(display_short)|uniprotkb:Mtap2(gene name synonym)	psi-mi:"MI:0096"(pull down)	Piccoli et al. (2014)	24687852	taxid:9606(human)|taxid:9606(Homo sapiens)	taxid:10116(rat)|taxid:10116("Rattus norvegicus (Rat)")	psi-mi:"MI:0914"(association)	psi-mi:"MI:0469"(IntAct)	intact:EBI-6665350|imex:IM-20537-1	intact-miscore:0.35	psi-mi:"MI:1060"(spoke expansion)	psi-mi:"MI:0499"(unspecified role)	psi-mi:"MI:0499"(unspecified role)	psi-mi:"MI:0496"(bait)	psi-mi:"MI:0498"(prey)	psi-mi:"MI:0326"(protein)	psi-mi:"MI:0326"(protein)	interpro:IPR025875|interpro:IPR017986|interpro:IPR001680(WD40 repeat)|interpro:IPR015943(WD40/YVTN repeat-like)|interpro:IPR001806(Ras GTPase)|interpro:IPR005225(Small GTP-binding protein)|interpro:IPR008271(Serine/threonine protein kinase, active site)|interpro:IPR020859|interpro:IPR017441(Protein kinase ATP binding, conserved site)|interpro:IPR000719(Protein kinase, core)|interpro:IPR013684(Mir…	interpro:IPR001084(Tubulin-binding Tau protein)|interpro:IPR013588(MAP2/Tau projection)|interpro:IPR027324|go:"GO:0005791"(rough endoplasmic reticulum)|go:"GO:0005790"(smooth endoplasmic reticulum)|go:"GO:0043234"(protein complex)|go:"GO:0043025"(neuronal cell body)|go:"GO:0030425"(dendrite)|go:"GO:0032570"(response to progesterone)|go:"GO:0032355"(response to estradiol)|go:"GO:0005874"(microtubu…	-	-	-	figure legend:table 1|dataset:Neurodegeneration - Publications depicting interactions involved in neurodegenerative diseases.|dataset:Parkinsons - Interactions investigated in the context of Parkinsons disease|full coverage:Only protein-protein interactions|curation depth:imex curation	taxid:-1(in vitro)|taxid:-1(In vitro)	-	2013-05-08	2013-11-11	FALSE	glutathione s tranferase tag:n-n|sufficient binding region:2124-2527(IPR017986)	-	-	-	psi-mi:"MI:0102"(sequence tag identification)	psi-mi:"MI:0102"(sequence tag identification)	yes	no	yes
Q5S007	P15205	intact:EBI-5323863|uniprotkb:Q8NCX9|uniprotkb:Q6ZS50|uniprotkb:A6NJU2	intact:EBI-349666|uniprotkb:Q9QW92|uniprotkb:Q9ER21|uniprotkb:Q62958	psi-mi:lrrk2_human(display_long)|uniprotkb:LRRK2(gene name)|psi-mi:LRRK2(display_short)|uniprotkb:PARK8(gene name synonym)|uniprotkb:Dardarin(gene name synonym)	psi-mi:map1b_rat(display_long)|uniprotkb:Map1b(gene name)|psi-mi:Map1b(display_short)|uniprotkb:Neuraxin(gene name synonym)	psi-mi:"MI:0096"(pull down)	Piccoli et al. (2014)	24687852	taxid:9606(human)|taxid:9606(Homo sapiens)	taxid:10116(rat)|taxid:10116("Rattus norvegicus (Rat)")	psi-mi:"MI:0914"(association)	psi-mi:"MI:0469"(IntAct)	intact:EBI-6665350|imex:IM-20537-1	intact-miscore:0.35	psi-mi:"MI:1060"(spoke expansion)	psi-mi:"MI:0499"(unspecified role)	psi-mi:"MI:0499"(unspecified role)	psi-mi:"MI:0496"(bait)	psi-mi:"MI:0498"(prey)	psi-mi:"MI:0326"(protein)	psi-mi:"MI:0326"(protein)	interpro:IPR025875|interpro:IPR017986|interpro:IPR001680(WD40 repeat)|interpro:IPR015943(WD40/YVTN repeat-like)|interpro:IPR001806(Ras GTPase)|interpro:IPR005225(Small GTP-binding protein)|interpro:IPR008271(Serine/threonine protein kinase, active site)|interpro:IPR020859|interpro:IPR017441(Protein kinase ATP binding, conserved site)|interpro:IPR000719(Protein kinase, core)|interpro:IPR013684(Mir…	interpro:IPR026074|interpro:IPR001279(Beta-lactamase-like)|interpro:IPR000102(Neuraxin/MAP1B repeat)|interpro:IPR027321|go:"GO:0008017"(microtubule binding)|go:"GO:0003779"(actin binding)|go:"GO:0005543"(phospholipid binding)|go:"GO:0016787"(hydrolase activity)|go:"GO:0048678"(response to axon injury)|go:"GO:0048666"(neuron development)|go:"GO:0043025"(neuronal cell body)|go:"GO:0032403"(protein …	-	-	-	figure legend:table 1|dataset:Neurodegeneration - Publications depicting interactions involved in neurodegenerative diseases.|dataset:Parkinsons - Interactions investigated in the context of Parkinsons disease|full coverage:Only protein-protein interactions|curation depth:imex curation	taxid:-1(in vitro)|taxid:-1(In vitro)	-	2013-05-08	2013-11-11	FALSE	glutathione s tranferase tag:n-n|sufficient binding region:2124-2527(IPR017986)	-	-	-	psi-mi:"MI:0102"(sequence tag identification)	psi-mi:"MI:0102"(sequence tag identification)	yes	no	yes
Q5S007	P15880	intact:EBI-5323863|uniprotkb:Q8NCX9|uniprotkb:Q6ZS50|uniprotkb:A6NJU2	intact:EBI-443446|uniprotkb:D3DU82|uniprotkb:B2R5G0|uniprotkb:Q3MIB1	psi-mi:lrrk2_human(display_long)|uniprotkb:LRRK2(gene name)|psi-mi:LRRK2(display_short)|uniprotkb:PARK8(gene name synonym)|uniprotkb:Dardarin(gene name synonym)	psi-mi:rs2_human(display_long)|uniprotkb:RPS2(gene name)|psi-mi:RPS2(display_short)|uniprotkb:RPS4(gene name synonym)|uniprotkb:40S ribosomal protein S4(gene name synonym)|uniprotkb:Protein LLRep3(gene name synonym)	psi-mi:"MI:0676"(tandem affinity purification)	Martin et al. (2014)	24725412	taxid:9606(human)|taxid:9606(Homo sapiens)	taxid:9606(human)|taxid:9606(Homo sapiens)	psi-mi:"MI:0914"(association)	psi-mi:"MI:0469"(IntAct)	intact:EBI-9515510|imex:IM-22527-1	intact-miscore:0.52	psi-mi:"MI:1060"(spoke expansion)	psi-mi:"MI:0499"(unspecified role)	psi-mi:"MI:0499"(unspecified role)	psi-mi:"MI:0496"(bait)	psi-mi:"MI:0498"(prey)	psi-mi:"MI:0326"(protein)	psi-mi:"MI:0326"(protein)	interpro:IPR025875|interpro:IPR017986|interpro:IPR001680(WD40 repeat)|interpro:IPR015943(WD40/YVTN repeat-like)|interpro:IPR001806(Ras GTPase)|interpro:IPR005225(Small GTP-binding protein)|interpro:IPR008271(Serine/threonine protein kinase, active site)|interpro:IPR020859|interpro:IPR017441(Protein kinase ATP binding, conserved site)|interpro:IPR000719(Protein kinase, core)|interpro:IPR013684(Mir…	interpro:IPR018192|interpro:IPR013810(Ribosomal protein S5, N-terminal)|interpro:IPR005711(Ribosomal protein S5, eukaryotic/archaeal)|interpro:IPR014721(Ribosomal protein S5 domain 2-type fold)|interpro:IPR020568|interpro:IPR005324(Ribosomal protein S5, C-terminal)|interpro:IPR000851(Ribosomal protein S5)|interpro:IPR014720(Double-stranded RNA-binding-like)|rcsb pdb:3J3A|go:"GO:0006614"(SRP-depen…	-	-	-	figure legend:1 A/B/D, Supplementary Table 1.|dataset:Neurodegeneration - Publications depicting interactions involved in neurodegenerative diseases.|dataset:Parkinsons - Interactions investigated in the context of Parkinsons disease|full coverage:Only protein-protein interactions|curation depth:imex curation	taxid:9606(human-293)|taxid:9606(Homo sapiens transformed primary embryonal kidney cells)	-	2014-04-16	2014-08-04	FALSE	tandem tag:c-c	-	-	-	psi-mi:"MI:0102"(sequence tag identification)	psi-mi:"MI:0102"(sequence tag identification)	yes	no	no
Q5S007	P15880	intact:EBI-5323863|uniprotkb:Q8NCX9|uniprotkb:Q6ZS50|uniprotkb:A6NJU2	intact:EBI-443446|uniprotkb:D3DU82|uniprotkb:B2R5G0|uniprotkb:Q3MIB1	psi-mi:lrrk2_human(display_long)|uniprotkb:LRRK2(gene name)|psi-mi:LRRK2(display_short)|uniprotkb:PARK8(gene name synonym)|uniprotkb:Dardarin(gene name synonym)	psi-mi:rs2_human(display_long)|uniprotkb:RPS2(gene name)|psi-mi:RPS2(display_short)|uniprotkb:RPS4(gene name synonym)|uniprotkb:40S ribosomal protein S4(gene name synonym)|uniprotkb:Protein LLRep3(gene name synonym)	psi-mi:"MI:0424"(protein kinase assay)	Martin et al. (2014)	24725412	taxid:9606(human)|taxid:9606(Homo sapiens)	taxid:9606(human)|taxid:9606(Homo sapiens)	psi-mi:"MI:0217"(phosphorylation reaction)	psi-mi:"MI:0469"(IntAct)	intact:EBI-9516035|imex:IM-22527-6	intact-miscore:0.52	-	psi-mi:"MI:0501"(enzyme)	psi-mi:"MI:0502"(enzyme target)	psi-mi:"MI:0497"(neutral component)	psi-mi:"MI:0497"(neutral component)	psi-mi:"MI:0326"(protein)	psi-mi:"MI:0326"(protein)	interpro:IPR025875|interpro:IPR017986|interpro:IPR001680(WD40 repeat)|interpro:IPR015943(WD40/YVTN repeat-like)|interpro:IPR001806(Ras GTPase)|interpro:IPR005225(Small GTP-binding protein)|interpro:IPR008271(Serine/threonine protein kinase, active site)|interpro:IPR020859|interpro:IPR017441(Protein kinase ATP binding, conserved site)|interpro:IPR000719(Protein kinase, core)|interpro:IPR013684(Mir…	interpro:IPR018192|interpro:IPR013810(Ribosomal protein S5, N-terminal)|interpro:IPR005711(Ribosomal protein S5, eukaryotic/archaeal)|interpro:IPR014721(Ribosomal protein S5 domain 2-type fold)|interpro:IPR020568|interpro:IPR005324(Ribosomal protein S5, C-terminal)|interpro:IPR000851(Ribosomal protein S5)|interpro:IPR014720(Double-stranded RNA-binding-like)|rcsb pdb:3J3A|go:"GO:0006614"(SRP-depen…	go:"GO:0004672"(protein kinase activity)|go:"GO:0006468"(protein phosphorylation)	-	-	figure legend:Supp Fig 1C, Table S2 -5|resulting-ptm:P15880 phosphores|dataset:Neurodegeneration - Publications depicting interactions involved in neurodegenerative diseases.|dataset:Parkinsons - Interactions investigated in the context of Parkinsons disease|full coverage:Only protein-protein interactions|curation depth:imex curation	taxid:-1(in vitro)|taxid:-1(In vitro)	-	2014-04-16	2014-05-01	FALSE	glutathione s tranferase tag:?-?|sufficient binding region:970-2527|mutation increasing interaction rate:2019-2019|mutation disrupting interaction rate:1994-1994	glutathione s tranferase tag:n-n	-	-	psi-mi:"MI:0821"(molecular weight estimation by autoradiography)	psi-mi:"MI:0821"(molecular weight estimation by autoradiography)	yes	yes	yes
Q5S007	P15999	intact:EBI-5323863|uniprotkb:Q8NCX9|uniprotkb:Q6ZS50|uniprotkb:A6NJU2	intact:EBI-916646|uniprotkb:Q6P753	psi-mi:lrrk2_human(display_long)|uniprotkb:LRRK2(gene name)|psi-mi:LRRK2(display_short)|uniprotkb:PARK8(gene name synonym)|uniprotkb:Dardarin(gene name synonym)	psi-mi:atpa_rat(display_long)|uniprotkb:Atp5a1(gene name)|psi-mi:Atp5a1(display_short)	psi-mi:"MI:0096"(pull down)	Piccoli et al. (2014)	24687852	taxid:9606(human)|taxid:9606(Homo sapiens)	taxid:10116(rat)|taxid:10116("Rattus norvegicus (Rat)")	psi-mi:"MI:0914"(association)	psi-mi:"MI:0469"(IntAct)	intact:EBI-6665350|imex:IM-20537-1	intact-miscore:0.35	psi-mi:"MI:1060"(spoke expansion)	psi-mi:"MI:0499"(unspecified role)	psi-mi:"MI:0499"(unspecified role)	psi-mi:"MI:0496"(bait)	psi-mi:"MI:0498"(prey)	psi-mi:"MI:0326"(protein)	psi-mi:"MI:0326"(protein)	interpro:IPR025875|interpro:IPR017986|interpro:IPR001680(WD40 repeat)|interpro:IPR015943(WD40/YVTN repeat-like)|interpro:IPR001806(Ras GTPase)|interpro:IPR005225(Small GTP-binding protein)|interpro:IPR008271(Serine/threonine protein kinase, active site)|interpro:IPR020859|interpro:IPR017441(Protein kinase ATP binding, conserved site)|interpro:IPR000719(Protein kinase, core)|interpro:IPR013684(Mir…	interpro:IPR000194(ATPase, F1/V1/A1 complex, alpha/beta subunit, nucleotide-binding)|interpro:IPR004100(ATPase, F1/V1/A1 complex, alpha/beta subunit, N-terminal)|interpro:IPR000793(ATPase, F1/V1/A1 complex, alpha/beta subunit, C-terminal)|interpro:IPR023366|interpro:IPR005294(ATPase, F1 complex, alpha subunit)|interpro:IPR020003|interpro:IPR027417|rcsb pdb:2F43|rcsb pdb:1MAB|go:"GO:0015986"(ATP s…	-	-	-	figure legend:table 1|dataset:Neurodegeneration - Publications depicting interactions involved in neurodegenerative diseases.|dataset:Parkinsons - Interactions investigated in the context of Parkinsons disease|full coverage:Only protein-protein interactions|curation depth:imex curation	taxid:-1(in vitro)|taxid:-1(In vitro)	-	2013-05-08	2013-11-11	FALSE	glutathione s tranferase tag:n-n|sufficient binding region:2124-2527(IPR017986)	-	-	-	psi-mi:"MI:0102"(sequence tag identification)	psi-mi:"MI:0102"(sequence tag identification)	yes	no	yes
Q5S007	P16546	intact:EBI-5323863|uniprotkb:Q8NCX9|uniprotkb:Q6ZS50|uniprotkb:A6NJU2	intact:EBI-911063|uniprotkb:A3KGU8|uniprotkb:Q9CT05|uniprotkb:Q8K380|uniprotkb:A3KGU6	psi-mi:lrrk2_human(display_long)|uniprotkb:LRRK2(gene name)|psi-mi:LRRK2(display_short)|uniprotkb:PARK8(gene name synonym)|uniprotkb:Dardarin(gene name synonym)	psi-mi:sptn1_mouse(display_long)|uniprotkb:Alpha-II spectrin(gene name synonym)|uniprotkb:Fodrin alpha chain(gene name synonym)|uniprotkb:Sptan1(gene name)|psi-mi:Sptan1(display_short)|uniprotkb:Spna2(gene name synonym)|uniprotkb:Spta2(gene name synonym)	psi-mi:"MI:0096"(pull down)	Piccoli et al. (2014)	24687852	taxid:9606(human)|taxid:9606(Homo sapiens)	taxid:10090(mouse)|taxid:10090(Mus musculus)	psi-mi:"MI:0914"(association)	psi-mi:"MI:0469"(IntAct)	intact:EBI-8848815|imex:IM-20537-7	intact-miscore:0.35	psi-mi:"MI:1060"(spoke expansion)	psi-mi:"MI:0499"(unspecified role)	psi-mi:"MI:0499"(unspecified role)	psi-mi:"MI:0496"(bait)	psi-mi:"MI:0498"(prey)	psi-mi:"MI:0326"(protein)	psi-mi:"MI:0326"(protein)	interpro:IPR025875|interpro:IPR017986|interpro:IPR001680(WD40 repeat)|interpro:IPR015943(WD40/YVTN repeat-like)|interpro:IPR001806(Ras GTPase)|interpro:IPR005225(Small GTP-binding protein)|interpro:IPR008271(Serine/threonine protein kinase, active site)|interpro:IPR020859|interpro:IPR017441(Protein kinase ATP binding, conserved site)|interpro:IPR000719(Protein kinase, core)|interpro:IPR013684(Mir…	interpro:IPR002017(Spectrin repeat)|interpro:IPR013315(Spectrin alpha chain)|interpro:IPR018159|interpro:IPR001452(Src homology-3)|interpro:IPR002048(Calcium-binding EF-hand)|interpro:IPR018247|interpro:IPR014837(EF-hand, Ca insensitive)|interpro:IPR011992(EF-Hand type)|go:"GO:0051693"(actin filament capping)|go:"GO:0005509"(calcium ion binding)|go:"GO:0030018"(Z disc)|go:"GO:0033270"(paranode re…	-	-	-	figure legend:table 1|dataset:Neurodegeneration - Publications depicting interactions involved in neurodegenerative diseases.|dataset:Parkinsons - Interactions investigated in the context of Parkinsons disease|full coverage:Only protein-protein interactions|curation depth:imex curation	taxid:-1(in vitro)|taxid:-1(In vitro)	-	2013-05-08	2013-11-11	FALSE	sufficient binding region:2124-2527(IPR017986)|glutathione s tranferase tag:n-n	-	-	-	psi-mi:"MI:0102"(sequence tag identification)	psi-mi:"MI:0102"(sequence tag identification)	yes	no	yes
Q5S007	P16615	intact:EBI-5323863|uniprotkb:Q8NCX9|uniprotkb:Q6ZS50|uniprotkb:A6NJU2	intact:EBI-358933|uniprotkb:Q86VJ2|uniprotkb:B4DF05|uniprotkb:A6NDN7|uniprotkb:P16614	psi-mi:lrrk2_human(display_long)|uniprotkb:LRRK2(gene name)|psi-mi:LRRK2(display_short)|uniprotkb:PARK8(gene name synonym)|uniprotkb:Dardarin(gene name synonym)	psi-mi:at2a2_human(display_long)|uniprotkb:ATP2A2(gene name)|psi-mi:ATP2A2(display_short)|uniprotkb:ATP2B(gene name synonym)|uniprotkb:Calcium pump 2(gene name synonym)|uniprotkb:Calcium-transporting ATPase sarcoplasmic reticulum type, slow twitch skeletal muscle isoform(gene name synonym)|uniprotkb:"Endoplasmic reticulum class 1/2 Ca(2+) ATPase"(gene name synonym)	psi-mi:"MI:0676"(tandem affinity purification)	Martin et al. (2014)	24725412	taxid:9606(human)|taxid:9606(Homo sapiens)	taxid:9606(human)|taxid:9606(Homo sapiens)	psi-mi:"MI:0914"(association)	psi-mi:"MI:0469"(IntAct)	intact:EBI-9515510|imex:IM-22527-1	intact-miscore:0.35	psi-mi:"MI:1060"(spoke expansion)	psi-mi:"MI:0499"(unspecified role)	psi-mi:"MI:0499"(unspecified role)	psi-mi:"MI:0496"(bait)	psi-mi:"MI:0498"(prey)	psi-mi:"MI:0326"(protein)	psi-mi:"MI:0326"(protein)	interpro:IPR025875|interpro:IPR017986|interpro:IPR001680(WD40 repeat)|interpro:IPR015943(WD40/YVTN repeat-like)|interpro:IPR001806(Ras GTPase)|interpro:IPR005225(Small GTP-binding protein)|interpro:IPR008271(Serine/threonine protein kinase, active site)|interpro:IPR020859|interpro:IPR017441(Protein kinase ATP binding, conserved site)|interpro:IPR000719(Protein kinase, core)|interpro:IPR013684(Mir…	interpro:IPR023214|interpro:IPR023298|interpro:IPR018303|interpro:IPR001757(ATPase, P-type, K/Mg/Cd/Cu/Zn/Na/Ca/Na/H-transporter)|interpro:IPR023299|interpro:IPR004014(ATPase, P-type cation-transporter, N-terminal)|interpro:IPR006068(ATPase, P-type cation-transporter, C-terminal)|interpro:IPR005782(Calcium ATPase)|interpro:IPR008250(E1-E2 ATPase-associated region)|go:"GO:0070296"(sarcoplasmic ret…	-	-	-	figure legend:1 A/B/D, Supplementary Table 1.|dataset:Neurodegeneration - Publications depicting interactions involved in neurodegenerative diseases.|dataset:Parkinsons - Interactions investigated in the context of Parkinsons disease|full coverage:Only protein-protein interactions|curation depth:imex curation	taxid:9606(human-293)|taxid:9606(Homo sapiens transformed primary embryonal kidney cells)	-	2014-04-16	2014-08-04	FALSE	tandem tag:c-c	-	-	-	psi-mi:"MI:0102"(sequence tag identification)	psi-mi:"MI:0102"(sequence tag identification)	yes	no	no
Q5S007	P17046	intact:EBI-5323863|uniprotkb:Q8NCX9|uniprotkb:Q6ZS50|uniprotkb:A6NJU2	intact:EBI-916686	psi-mi:lrrk2_human(display_long)|uniprotkb:LRRK2(gene name)|psi-mi:LRRK2(display_short)|uniprotkb:PARK8(gene name synonym)|uniprotkb:Dardarin(gene name synonym)	psi-mi:lamp2_rat(display_long)|uniprotkb:Lysosomal membrane glycoprotein type B(gene name synonym)|uniprotkb:LGP-96(gene name synonym)|uniprotkb:LGP-110(gene name synonym)|uniprotkb:CD107 antigen-like family member B(gene name synonym)|uniprotkb:Lamp2(gene name)|psi-mi:Lamp2(display_short)|uniprotkb:Lamp-2(gene name synonym)	psi-mi:"MI:0006"(anti bait coip)	Orenstein et al. (2013)	23455607	taxid:9606(human)|taxid:9606(Homo sapiens)	taxid:10116(rat)|taxid:10116("Rattus norvegicus (Rat)")	psi-mi:"MI:0915"(physical association)	psi-mi:"MI:0469"(IntAct)	intact:EBI-6597084|imex:IM-18731-5	intact-miscore:0.40	-	psi-mi:"MI:0499"(unspecified role)	psi-mi:"MI:0499"(unspecified role)	psi-mi:"MI:0496"(bait)	psi-mi:"MI:0498"(prey)	psi-mi:"MI:0326"(protein)	psi-mi:"MI:0326"(protein)	interpro:IPR025875|interpro:IPR017986|interpro:IPR001680(WD40 repeat)|interpro:IPR015943(WD40/YVTN repeat-like)|interpro:IPR001806(Ras GTPase)|interpro:IPR005225(Small GTP-binding protein)|interpro:IPR008271(Serine/threonine protein kinase, active site)|interpro:IPR020859|interpro:IPR017441(Protein kinase ATP binding, conserved site)|interpro:IPR000719(Protein kinase, core)|interpro:IPR013684(Mir…	interpro:IPR002000("Lysosome-associated membrane glycoprotein (Lamp)/CD68")|interpro:IPR018134|go:"GO:0005886"(plasma membrane)|go:"GO:0005765"(lysosomal membrane)|go:"GO:0016021"(integral component of membrane)|go:"GO:0005768"(endosome)|go:"GO:0005764"(lysosome)|go:"GO:0010008"(endosome membrane)|go:"GO:0050821"(protein stabilization)|rgd:2990	go:"GO:0005764"(lysosome)	-	-	figure legend:5F, 7C|dataset:Neurodegeneration - Publications depicting interactions involved in neurodegenerative diseases.|dataset:Parkinsons - Interactions investigated in the context of Parkinsons disease|full coverage:Only protein-protein interactions|curation depth:imex curation	taxid:-1(in vitro)|taxid:-1(In vitro)	-	2013-03-28	2014-05-13	FALSE	mutation increasing interaction:2019-2019|mutation increasing interaction:1441-1441	-	-	-	psi-mi:"MI:0113"(western blot)	psi-mi:"MI:0113"(western blot)	no	yes	no
Q5S007	P17426	intact:EBI-5323863|uniprotkb:Q8NCX9|uniprotkb:Q6ZS50|uniprotkb:A6NJU2	intact:EBI-775189	psi-mi:lrrk2_human(display_long)|uniprotkb:LRRK2(gene name)|psi-mi:LRRK2(display_short)|uniprotkb:PARK8(gene name synonym)|uniprotkb:Dardarin(gene name synonym)	psi-mi:ap2a1_mouse(display_long)|uniprotkb:Adaptor protein complex AP-2 subunit alpha-1(gene name synonym)|uniprotkb:Alpha1-adaptin(gene name synonym)|uniprotkb:Plasma membrane adaptor HA2/AP2 adaptin alpha A subunit(gene name synonym)|uniprotkb:Alpha-adaptin A(gene name synonym)|uniprotkb:Clathrin assembly protein complex 2 alpha-A large chain(gene name synonym)|uniprotkb:100 kDa coated vesicle …	psi-mi:"MI:0096"(pull down)	Piccoli et al. (2011)	21307259	taxid:9606(human)|taxid:9606(Homo sapiens)	taxid:10090(mouse)|taxid:10090(Mus musculus)	psi-mi:"MI:0914"(association)	psi-mi:"MI:0469"(IntAct)	intact:EBI-5324771|imex:IM-17182-5	intact-miscore:0.35	psi-mi:"MI:1060"(spoke expansion)	psi-mi:"MI:0499"(unspecified role)	psi-mi:"MI:0499"(unspecified role)	psi-mi:"MI:0496"(bait)	psi-mi:"MI:0498"(prey)	psi-mi:"MI:0326"(protein)	psi-mi:"MI:0326"(protein)	interpro:IPR025875|interpro:IPR017986|interpro:IPR001680(WD40 repeat)|interpro:IPR015943(WD40/YVTN repeat-like)|interpro:IPR001806(Ras GTPase)|interpro:IPR005225(Small GTP-binding protein)|interpro:IPR008271(Serine/threonine protein kinase, active site)|interpro:IPR020859|interpro:IPR017441(Protein kinase ATP binding, conserved site)|interpro:IPR000719(Protein kinase, core)|interpro:IPR013684(Mir…	interpro:IPR015873(Clathrin alpha-adaptin/coatomer adaptor, appendage, C-terminal subdomain)|interpro:IPR008152(Clathrin adaptor, alpha/beta/gamma-adaptin, appendage, Ig-like subdomain)|interpro:IPR003164(Clathrin adaptor, alpha-adaptin, appendage, C-terminal subdomain)|interpro:IPR013038(Clathrin adaptor, alpha-adaptin, appendage, Ig-like subdomain)|interpro:IPR013041(Clathrin/coatomer adaptor, …	-	-	-	figure legend:Table 1, Supp. Table 1|dataset:Neurodegeneration - Publications depicting interactions involved in neurodegenerative diseases.|dataset:Parkinsons - Interactions investigated in the context of Parkinsons disease|full coverage:Only protein-protein interactions|curation depth:imex curation	taxid:-1(in vitro)|taxid:-1(In vitro)	-	2012-01-09	2012-01-12	FALSE	glutathione s tranferase tag:?-?|sufficient binding region:2124-2527(IPR011046)	-	-	-	psi-mi:"MI:0102"(sequence tag identification)	psi-mi:"MI:0102"(sequence tag identification)	yes	no	yes
Q5S007	P17844	intact:EBI-5323863|uniprotkb:Q8NCX9|uniprotkb:Q6ZS50|uniprotkb:A6NJU2	intact:EBI-351962|uniprotkb:B5BU21|uniprotkb:Q53Y61|uniprotkb:D3DU32|uniprotkb:O75681	psi-mi:lrrk2_human(display_long)|uniprotkb:LRRK2(gene name)|psi-mi:LRRK2(display_short)|uniprotkb:PARK8(gene name synonym)|uniprotkb:Dardarin(gene name synonym)	psi-mi:ddx5_human(display_long)|uniprotkb:HLR1(gene name synonym)|uniprotkb:DDX5(gene name)|psi-mi:DDX5(display_short)|uniprotkb:HELR(gene name synonym)|uniprotkb:G17P1(gene name synonym)|uniprotkb:DEAD box protein 5(gene name synonym)|uniprotkb:RNA helicase p68(gene name synonym)	psi-mi:"MI:0676"(tandem affinity purification)	Martin et al. (2014)	24725412	taxid:9606(human)|taxid:9606(Homo sapiens)	taxid:9606(human)|taxid:9606(Homo sapiens)	psi-mi:"MI:0914"(association)	psi-mi:"MI:0469"(IntAct)	intact:EBI-9515510|imex:IM-22527-1	intact-miscore:0.35	psi-mi:"MI:1060"(spoke expansion)	psi-mi:"MI:0499"(unspecified role)	psi-mi:"MI:0499"(unspecified role)	psi-mi:"MI:0496"(bait)	psi-mi:"MI:0498"(prey)	psi-mi:"MI:0326"(protein)	psi-mi:"MI:0326"(protein)	interpro:IPR025875|interpro:IPR017986|interpro:IPR001680(WD40 repeat)|interpro:IPR015943(WD40/YVTN repeat-like)|interpro:IPR001806(Ras GTPase)|interpro:IPR005225(Small GTP-binding protein)|interpro:IPR008271(Serine/threonine protein kinase, active site)|interpro:IPR020859|interpro:IPR017441(Protein kinase ATP binding, conserved site)|interpro:IPR000719(Protein kinase, core)|interpro:IPR013684(Mir…	interpro:IPR027417|interpro:IPR014014(RNA helicase, DEAD-box type, Q motif)|interpro:IPR000629(RNA helicase, ATP-dependent, DEAD-box, conserved site)|interpro:IPR011545(DNA/RNA helicase, DEAD/DEAH box type, N-terminal)|interpro:IPR014001(DEAD-like helicase, N-terminal)|interpro:IPR012587(P68HR)|interpro:IPR001650(DNA/RNA helicase, C-terminal)|rcsb pdb:4A4D|rcsb pdb:3FE2|go:"GO:0045944"(positive r…	-	-	-	figure legend:1 A/B/D, Supplementary Table 1.|dataset:Neurodegeneration - Publications depicting interactions involved in neurodegenerative diseases.|dataset:Parkinsons - Interactions investigated in the context of Parkinsons disease|full coverage:Only protein-protein interactions|curation depth:imex curation	taxid:9606(human-293)|taxid:9606(Homo sapiens transformed primary embryonal kidney cells)	-	2014-04-16	2014-08-04	FALSE	tandem tag:c-c	-	-	-	psi-mi:"MI:0102"(sequence tag identification)	psi-mi:"MI:0102"(sequence tag identification)	yes	no	no
Q5S007	P18440	intact:EBI-5323863|uniprotkb:Q8NCX9|uniprotkb:Q6ZS50|uniprotkb:A6NJU2	intact:EBI-9515652|uniprotkb:Q96TE9|uniprotkb:Q546N1|uniprotkb:O15300|uniprotkb:O15159|uniprotkb:A8K4E7	psi-mi:lrrk2_human(display_long)|uniprotkb:LRRK2(gene name)|psi-mi:LRRK2(display_short)|uniprotkb:PARK8(gene name synonym)|uniprotkb:Dardarin(gene name synonym)	psi-mi:ary1_human(display_long)|uniprotkb:NAT1(gene name)|psi-mi:NAT1(display_short)|uniprotkb:AAC1(gene name synonym)|uniprotkb:Arylamide acetylase 1(gene name synonym)|uniprotkb:Monomorphic arylamine N-acetyltransferase(gene name synonym)|uniprotkb:N-acetyltransferase type 1(gene name synonym)	psi-mi:"MI:0676"(tandem affinity purification)	Martin et al. (2014)	24725412	taxid:9606(human)|taxid:9606(Homo sapiens)	taxid:9606(human)|taxid:9606(Homo sapiens)	psi-mi:"MI:0914"(association)	psi-mi:"MI:0469"(IntAct)	intact:EBI-9515510|imex:IM-22527-1	intact-miscore:0.35	psi-mi:"MI:1060"(spoke expansion)	psi-mi:"MI:0499"(unspecified role)	psi-mi:"MI:0499"(unspecified role)	psi-mi:"MI:0496"(bait)	psi-mi:"MI:0498"(prey)	psi-mi:"MI:0326"(protein)	psi-mi:"MI:0326"(protein)	interpro:IPR025875|interpro:IPR017986|interpro:IPR001680(WD40 repeat)|interpro:IPR015943(WD40/YVTN repeat-like)|interpro:IPR001806(Ras GTPase)|interpro:IPR005225(Small GTP-binding protein)|interpro:IPR008271(Serine/threonine protein kinase, active site)|interpro:IPR020859|interpro:IPR017441(Protein kinase ATP binding, conserved site)|interpro:IPR000719(Protein kinase, core)|interpro:IPR013684(Mir…	interpro:IPR001447(N-acetyltransferase)|rcsb pdb:2PQT|rcsb pdb:2IJA|rcsb pdb:2GWU|rcsb pdb:2DSS|go:"GO:0006805"(xenobiotic metabolic process)|go:"GO:0044281"(small molecule metabolic process)|go:"GO:0004060"(arylamine N-acetyltransferase activity)|go:"GO:0005829"(cytosol)|ensembl:ENSP00000444609|ensembl:ENSP00000440900|ensembl:ENSP00000440434|ensembl:ENSP00000429407|ensembl:ENSP00000429341|ensemb…	-	-	-	figure legend:1 A/B/D, Supplementary Table 1.|dataset:Neurodegeneration - Publications depicting interactions involved in neurodegenerative diseases.|dataset:Parkinsons - Interactions investigated in the context of Parkinsons disease|full coverage:Only protein-protein interactions|curation depth:imex curation	taxid:9606(human-293)|taxid:9606(Homo sapiens transformed primary embryonal kidney cells)	-	2014-04-16	2014-08-04	FALSE	tandem tag:c-c	-	-	-	psi-mi:"MI:0102"(sequence tag identification)	psi-mi:"MI:0102"(sequence tag identification)	yes	no	no
Q5S007	P18872	intact:EBI-5323863|uniprotkb:Q8NCX9|uniprotkb:Q6ZS50|uniprotkb:A6NJU2	intact:EBI-771950|intact:EBI-1018769|uniprotkb:P18873	psi-mi:lrrk2_human(display_long)|uniprotkb:LRRK2(gene name)|psi-mi:LRRK2(display_short)|uniprotkb:PARK8(gene name synonym)|uniprotkb:Dardarin(gene name synonym)	psi-mi:gnao_mouse(display_long)|uniprotkb:Gnao1(gene name)|psi-mi:Gnao1(display_short)|uniprotkb:Gna0(gene name synonym)|uniprotkb:Gnao(gene name synonym)	psi-mi:"MI:0096"(pull down)	Piccoli et al. (2014)	24687852	taxid:9606(human)|taxid:9606(Homo sapiens)	taxid:10090(mouse)|taxid:10090(Mus musculus)	psi-mi:"MI:0914"(association)	psi-mi:"MI:0469"(IntAct)	intact:EBI-8848815|imex:IM-20537-7	intact-miscore:0.35	psi-mi:"MI:1060"(spoke expansion)	psi-mi:"MI:0499"(unspecified role)	psi-mi:"MI:0499"(unspecified role)	psi-mi:"MI:0496"(bait)	psi-mi:"MI:0498"(prey)	psi-mi:"MI:0326"(protein)	psi-mi:"MI:0326"(protein)	interpro:IPR025875|interpro:IPR017986|interpro:IPR001680(WD40 repeat)|interpro:IPR015943(WD40/YVTN repeat-like)|interpro:IPR001806(Ras GTPase)|interpro:IPR005225(Small GTP-binding protein)|interpro:IPR008271(Serine/threonine protein kinase, active site)|interpro:IPR020859|interpro:IPR017441(Protein kinase ATP binding, conserved site)|interpro:IPR000719(Protein kinase, core)|interpro:IPR013684(Mir…	interpro:IPR011025(G protein alpha subunit, helical insertion)|interpro:IPR001019("Guanine nucleotide binding protein (G-protein), alpha subunit")|interpro:IPR001408(G-protein alpha subunit, group I)|interpro:IPR027417|rcsb pdb:3C7K|go:"GO:0008016"(regulation of heart contraction)|go:"GO:0007626"(locomotory behavior)|go:"GO:0007188"(adenylate cyclase-modulating G-protein coupled receptor signalin…	-	-	-	figure legend:table 1|dataset:Neurodegeneration - Publications depicting interactions involved in neurodegenerative diseases.|dataset:Parkinsons - Interactions investigated in the context of Parkinsons disease|full coverage:Only protein-protein interactions|curation depth:imex curation	taxid:-1(in vitro)|taxid:-1(In vitro)	-	2013-05-08	2013-11-11	FALSE	sufficient binding region:2124-2527(IPR017986)|glutathione s tranferase tag:n-n	-	-	-	psi-mi:"MI:0102"(sequence tag identification)	psi-mi:"MI:0102"(sequence tag identification)	yes	no	yes
Q5S007	P19332	intact:EBI-5323863|uniprotkb:Q8NCX9|uniprotkb:Q6ZS50|uniprotkb:A6NJU2	intact:EBI-7080713|intact:MINT-1037362|uniprotkb:Q9QW06|uniprotkb:Q63677|uniprotkb:Q63567	psi-mi:lrrk2_human(display_long)|uniprotkb:LRRK2(gene name)|psi-mi:LRRK2(display_short)|uniprotkb:PARK8(gene name synonym)|uniprotkb:Dardarin(gene name synonym)	psi-mi:tau_rat(display_long)|uniprotkb:Mapt(gene name)|psi-mi:Mapt(display_short)|uniprotkb:Mtapt(gene name synonym)|uniprotkb:Tau(gene name synonym)|uniprotkb:Neurofibrillary tangle protein(gene name synonym)|uniprotkb:Paired helical filament-tau(gene name synonym)	psi-mi:"MI:0096"(pull down)	Piccoli et al. (2014)	24687852	taxid:9606(human)|taxid:9606(Homo sapiens)	taxid:10116(rat)|taxid:10116("Rattus norvegicus (Rat)")	psi-mi:"MI:0914"(association)	psi-mi:"MI:0469"(IntAct)	intact:EBI-6665350|imex:IM-20537-1	intact-miscore:0.35	psi-mi:"MI:1060"(spoke expansion)	psi-mi:"MI:0499"(unspecified role)	psi-mi:"MI:0499"(unspecified role)	psi-mi:"MI:0496"(bait)	psi-mi:"MI:0498"(prey)	psi-mi:"MI:0326"(protein)	psi-mi:"MI:0326"(protein)	interpro:IPR025875|interpro:IPR017986|interpro:IPR001680(WD40 repeat)|interpro:IPR015943(WD40/YVTN repeat-like)|interpro:IPR001806(Ras GTPase)|interpro:IPR005225(Small GTP-binding protein)|interpro:IPR008271(Serine/threonine protein kinase, active site)|interpro:IPR020859|interpro:IPR017441(Protein kinase ATP binding, conserved site)|interpro:IPR000719(Protein kinase, core)|interpro:IPR013684(Mir…	interpro:IPR002955(Tau protein)|interpro:IPR001084(Tubulin-binding Tau protein)|interpro:IPR027324|go:"GO:0005515"(protein binding)|go:"GO:0043005"(neuron projection)|go:"GO:0030426"(growth cone)|go:"GO:0030424"(axon)|go:"GO:0019901"(protein kinase binding)|go:"GO:0019899"(enzyme binding)|go:"GO:0008631"(intrinsic apoptotic signaling pathway in response to oxidative stress)|go:"GO:0007565"(female…	-	-	comment:mint|function:"Promotes microtubule assembly and stability, and might be involved in the establishment and maintenance of neuronal polarity. The C-terminus binds axonal microtubules while the N-terminus binds neural plasma membrane components, suggesting that tau functions as a linker protein between both. Axonal polarity is predetermined by tau localization (in the neuronal cell) in the …	figure legend:table 1|dataset:Neurodegeneration - Publications depicting interactions involved in neurodegenerative diseases.|dataset:Parkinsons - Interactions investigated in the context of Parkinsons disease|full coverage:Only protein-protein interactions|curation depth:imex curation	taxid:-1(in vitro)|taxid:-1(In vitro)	-	2013-05-08	2013-11-11	FALSE	glutathione s tranferase tag:n-n|sufficient binding region:2124-2527(IPR017986)	-	-	-	psi-mi:"MI:0102"(sequence tag identification)	psi-mi:"MI:0102"(sequence tag identification)	yes	no	yes
Q5S007	P19338	intact:EBI-5323863|uniprotkb:Q8NCX9|uniprotkb:Q6ZS50|uniprotkb:A6NJU2	intact:EBI-346967|intact:EBI-352553|uniprotkb:Q9UCF0|uniprotkb:Q9UDG1|uniprotkb:Q8NB06|uniprotkb:Q53SK1	psi-mi:lrrk2_human(display_long)|uniprotkb:LRRK2(gene name)|psi-mi:LRRK2(display_short)|uniprotkb:PARK8(gene name synonym)|uniprotkb:Dardarin(gene name synonym)	psi-mi:nucl_human(display_long)|uniprotkb:NCL(gene name)|psi-mi:NCL(display_short)|uniprotkb:Protein C23(gene name synonym)	psi-mi:"MI:0676"(tandem affinity purification)	Martin et al. (2014)	24725412	taxid:9606(human)|taxid:9606(Homo sapiens)	taxid:9606(human)|taxid:9606(Homo sapiens)	psi-mi:"MI:0914"(association)	psi-mi:"MI:0469"(IntAct)	intact:EBI-9515510|imex:IM-22527-1	intact-miscore:0.53	psi-mi:"MI:1060"(spoke expansion)	psi-mi:"MI:0499"(unspecified role)	psi-mi:"MI:0499"(unspecified role)	psi-mi:"MI:0496"(bait)	psi-mi:"MI:0498"(prey)	psi-mi:"MI:0326"(protein)	psi-mi:"MI:0326"(protein)	interpro:IPR025875|interpro:IPR017986|interpro:IPR001680(WD40 repeat)|interpro:IPR015943(WD40/YVTN repeat-like)|interpro:IPR001806(Ras GTPase)|interpro:IPR005225(Small GTP-binding protein)|interpro:IPR008271(Serine/threonine protein kinase, active site)|interpro:IPR020859|interpro:IPR017441(Protein kinase ATP binding, conserved site)|interpro:IPR000719(Protein kinase, core)|interpro:IPR013684(Mir…	interpro:IPR000504(RNA recognition motif, RNP-1)|interpro:IPR012677(Nucleotide-binding, alpha-beta plait)|rcsb pdb:2KRR|rcsb pdb:2FC9|rcsb pdb:2FC8|go:"GO:0005654"(nucleoplasm)|go:"GO:0070062"(extracellular vesicular exosome)|go:"GO:0001525"(angiogenesis)|go:"GO:0042162"(telomeric DNA binding)|go:"GO:0003723"(RNA binding)|go:"GO:0000166"(nucleotide binding)|go:"GO:0030529"(ribonucleoprotein compl…	-	-	-	figure legend:1 A/B/D, Supplementary Table 1.|dataset:Neurodegeneration - Publications depicting interactions involved in neurodegenerative diseases.|dataset:Parkinsons - Interactions investigated in the context of Parkinsons disease|full coverage:Only protein-protein interactions|curation depth:imex curation	taxid:9606(human-293)|taxid:9606(Homo sapiens transformed primary embryonal kidney cells)	-	2014-04-16	2014-08-04	FALSE	tandem tag:c-c	-	-	-	psi-mi:"MI:0102"(sequence tag identification)	psi-mi:"MI:0102"(sequence tag identification)	yes	no	no
Q5S007	P19338	intact:EBI-5323863|uniprotkb:Q8NCX9|uniprotkb:Q6ZS50|uniprotkb:A6NJU2	intact:EBI-346967|intact:EBI-352553|uniprotkb:Q9UCF0|uniprotkb:Q9UDG1|uniprotkb:Q8NB06|uniprotkb:Q53SK1	psi-mi:lrrk2_human(display_long)|uniprotkb:LRRK2(gene name)|psi-mi:LRRK2(display_short)|uniprotkb:PARK8(gene name synonym)|uniprotkb:Dardarin(gene name synonym)	psi-mi:nucl_human(display_long)|uniprotkb:NCL(gene name)|psi-mi:NCL(display_short)|uniprotkb:Protein C23(gene name synonym)	psi-mi:"MI:0007"(anti tag coimmunoprecipitation)	Liu et al. (2012)	23075850	taxid:9606(human)|taxid:9606(Homo sapiens)	taxid:9606(human)|taxid:9606(Homo sapiens)	psi-mi:"MI:0914"(association)	psi-mi:"MI:0469"(IntAct)	intact:EBI-6515052|imex:IM-18674-1	intact-miscore:0.53	psi-mi:"MI:1060"(spoke expansion)	psi-mi:"MI:0499"(unspecified role)	psi-mi:"MI:0499"(unspecified role)	psi-mi:"MI:0496"(bait)	psi-mi:"MI:0498"(prey)	psi-mi:"MI:0326"(protein)	psi-mi:"MI:0326"(protein)	interpro:IPR025875|interpro:IPR017986|interpro:IPR001680(WD40 repeat)|interpro:IPR015943(WD40/YVTN repeat-like)|interpro:IPR001806(Ras GTPase)|interpro:IPR005225(Small GTP-binding protein)|interpro:IPR008271(Serine/threonine protein kinase, active site)|interpro:IPR020859|interpro:IPR017441(Protein kinase ATP binding, conserved site)|interpro:IPR000719(Protein kinase, core)|interpro:IPR013684(Mir…	interpro:IPR000504(RNA recognition motif, RNP-1)|interpro:IPR012677(Nucleotide-binding, alpha-beta plait)|rcsb pdb:2KRR|rcsb pdb:2FC9|rcsb pdb:2FC8|go:"GO:0005654"(nucleoplasm)|go:"GO:0070062"(extracellular vesicular exosome)|go:"GO:0001525"(angiogenesis)|go:"GO:0042162"(telomeric DNA binding)|go:"GO:0003723"(RNA binding)|go:"GO:0000166"(nucleotide binding)|go:"GO:0030529"(ribonucleoprotein compl…	-	-	-	figure legend:Table S1, S2A.|dataset:Neurodegeneration - Publications depicting interactions involved in neurodegenerative diseases.|dataset:Parkinsons - Interactions investigated in the context of Parkinsons disease|full coverage:Only protein-protein interactions|curation depth:imex curation	taxid:9606(human-293t)|taxid:9606(Homo sapiens 293 cells transformed with SV40 large T antigen)	-	2013-02-15	2013-02-18	FALSE	flag tag:?-?|mutation:2019-2019	-	-	-	psi-mi:"MI:0658"(multidimensional protein identification technology)	psi-mi:"MI:0658"(multidimensional protein identification technology)	yes	yes	no
Q5S007	P19367	intact:EBI-5323863|uniprotkb:Q8NCX9|uniprotkb:Q6ZS50|uniprotkb:A6NJU2	intact:EBI-713162|uniprotkb:E9PCK0|uniprotkb:Q9NNZ5|uniprotkb:O75574|uniprotkb:O43444|uniprotkb:O43443|uniprotkb:Q9NNZ4|uniprotkb:Q96HC8|uniprotkb:Q5VTC3	psi-mi:lrrk2_human(display_long)|uniprotkb:LRRK2(gene name)|psi-mi:LRRK2(display_short)|uniprotkb:PARK8(gene name synonym)|uniprotkb:Dardarin(gene name synonym)	psi-mi:hxk1_human(display_long)|uniprotkb:Hexokinase type I(gene name synonym)|uniprotkb:Brain form hexokinase(gene name synonym)|uniprotkb:HK1(gene name)|psi-mi:HK1(display_short)	psi-mi:"MI:0676"(tandem affinity purification)	Martin et al. (2014)	24725412	taxid:9606(human)|taxid:9606(Homo sapiens)	taxid:9606(human)|taxid:9606(Homo sapiens)	psi-mi:"MI:0914"(association)	psi-mi:"MI:0469"(IntAct)	intact:EBI-9515510|imex:IM-22527-1	intact-miscore:0.35	psi-mi:"MI:1060"(spoke expansion)	psi-mi:"MI:0499"(unspecified role)	psi-mi:"MI:0499"(unspecified role)	psi-mi:"MI:0496"(bait)	psi-mi:"MI:0498"(prey)	psi-mi:"MI:0326"(protein)	psi-mi:"MI:0326"(protein)	interpro:IPR025875|interpro:IPR017986|interpro:IPR001680(WD40 repeat)|interpro:IPR015943(WD40/YVTN repeat-like)|interpro:IPR001806(Ras GTPase)|interpro:IPR005225(Small GTP-binding protein)|interpro:IPR008271(Serine/threonine protein kinase, active site)|interpro:IPR020859|interpro:IPR017441(Protein kinase ATP binding, conserved site)|interpro:IPR000719(Protein kinase, core)|interpro:IPR013684(Mir…	interpro:IPR022672|interpro:IPR019807|interpro:IPR022673|interpro:IPR001312(Hexokinase)|rcsb pdb:1QHA|rcsb pdb:1HKC|rcsb pdb:1HKB|rcsb pdb:1DGK|rcsb pdb:1CZA|rcsb pdb:4F9O|rcsb pdb:4FPB|rcsb pdb:4FPA|rcsb pdb:4FOI|rcsb pdb:4FOE|go:"GO:0055085"(transmembrane transport)|go:"GO:0006096"(glycolytic process)|go:"GO:0015758"(glucose transport)|go:"GO:0005524"(ATP binding)|go:"GO:0005741"(mitochondrial …	-	-	-	figure legend:1 A/B/D, Supplementary Table 1.|dataset:Neurodegeneration - Publications depicting interactions involved in neurodegenerative diseases.|dataset:Parkinsons - Interactions investigated in the context of Parkinsons disease|full coverage:Only protein-protein interactions|curation depth:imex curation	taxid:9606(human-293)|taxid:9606(Homo sapiens transformed primary embryonal kidney cells)	-	2014-04-16	2014-08-04	FALSE	tandem tag:c-c	-	-	-	psi-mi:"MI:0102"(sequence tag identification)	psi-mi:"MI:0102"(sequence tag identification)	yes	no	no
[truncated: 912 more rows]

## Sheet: suppl table 2
Supplementary table 2: Evolution in number of curated LRRK2 interaction evidences during targeted curation effort
Database	Interaction evidences March 2012	Interaction evidences October 2014	Publications March 2012	Publications October 2014
IntAct	56	1054	3	63
MINT	na	8	na	1
InnateDB	13	13	1	1
Total	69	1075	4	65

## Sheet: suppl table 3
Supplementary table 3: Number of LRRK2-related interactions reported per publication found in BioGRID and IntAct
PubMed ID	First author and year	BioGRID interaction evidences	IntAct & IMEx interaction evidences
24947832	Reyniers et al. (2014)	na	89
24904275	Cirnaru et al. (2014)	na	3
24794857	Dusonchet et al. (2014)	na	15
24754922	Chan et al. (2014)	na	6
24725412	Martin et al. (2014)	na	192
24695735	Ray et al. (2014)	na	12
24687852	Piccoli et al. (2014)	na	104
24591621	Liao et al. (2014)	na	10
24510904	Beilina et al. (2014)	na	73
24464040	Origin et al. (2014)	na	8
24459295	Angeles et al. (2014)	na	2
24351927	Muda et al. (2013)	na	22
24282027	Stafa et al. (2013)	na	24
24275654	Law et al. (2013)	na	27
24250222	Satoh J (2013)	1	na
24165324	Kawakami et al. (2013)	na	8
24113872	Bailey et al. (2013)	na	10
23949442	Yun et al. (2013)	na	6
23937259	Lobbestael et al. (2013)	na	10
23813973	Su et al. (2013)	na	4
23455607	Orenstein et al. (2013)	na	5
23395371	Macleod et al. (2013)	na	9
23241745	Sheng et al. (2012)	na	1
23241358	Biosa et al. (2012)	na	6
23220480	Ohta et al. (2013)	na	1
23183827	Guerreiro et al. (2012)	na	7
23075850	Liu et al. (2012)	na	41
22998870	Matta et al. (2012)	3	5
22988863	Lee S (2012)	1	na
22952686	Civiero et al. (2012)	2	12
22899650	Berwick et al. (2012)	7	9
22639965	Niu et al. (2012)	3	8
22612223	Rudenko et al. (2012)	4	2
22423108	Xiong Y (2012)	4	na
22363216	Stafa et al. (2012)	6	22
22303461	Kawakami et al. (2012)	4	8
22228096	Wang et al. (2012)	2	3
22004453	Doggett et al. (2012)	na	1
21983832	Liu et al. (2011)	8	13
21858031	Taymans JM (2011)	1	na
21850687	Angeles et al. (2011)	na	13
21806997	Webber PJ (2011)	2	na
21658387	Ohta et al. (2011)	2	8
21454543	Chan et al. (2011)	4	8
21390248	Li et al. (2011)	13	28
21370995	Cui et al. (2011)	na	6
21307259	Piccoli et al. (2011)	na	17
[truncated: 49 more rows]

## Sheet: suppl table 4
Supplementary table 4: Reactome pathway annotation enrichment analysis of LRRK2 high-confidence partners
[truncated: 261 more rows]

[truncated: 1 more sheets: suppl table 5]
